# Supplementary material for: The p97 segregase cofactor Ubxn7 facilitates replisome disassembly during S-phase
Source: J Biol Chem. 2022 Jul 4;298(8):102234. doi: 10.1016/j.jbc.2022.102234 (PMC9358472; doi:10.1016/j.jbc.2022.102234)
Supplement: Supporting Information Table p97 IP identified proteins [file mmc8.xlsx]

## Sheet: Sheet1
Identified Proteins	Accession Number	Molecular Weight	% coverage IgG	% coverage p97 IP	unique peptides IgG	unique peptides p97 IP
Transitional endoplasmic reticulum ATPase OS=Xenopus laevis GN=vcp PE=1 SV=3	sp|P23787|TERA_XENLA	89 kDa	0.0646	0.802	6	93
Gphn protein OS=Xenopus laevis GN=gphn PE=2 SV=1	tr|Q6DF77|Q6DF77_XENLA	92 kDa	0	0.508	0	55
Krt8 protein OS=Xenopus laevis GN=krt8 PE=2 SV=1	tr|Q7ZXU4|Q7ZXU4_XENLA	56 kDa	0.375	0.732	19	52
Actin, cytoplasmic 1 OS=Xenopus laevis GN=actb PE=2 SV=1	sp|O93400|ACTB_XENLA	42 kDa	0.421	0.507	24	25
MGC81889 protein OS=Xenopus laevis GN=rps27a PE=2 SV=1	tr|Q6GMC1|Q6GMC1_XENLA	18 kDa	0.404	0.462	8	11
Bromodomain-containing protein 4A OS=Xenopus laevis GN=brd4-a PE=2 SV=1	sp|Q08D75|BRD4A_XENLA	151 kDa	0	0.332	0	65
Npl4 protein OS=Xenopus laevis GN=nploc4 PE=2 SV=1	tr|Q7SZT9|Q7SZT9_XENLA	69 kDa	0.0951	0.58	7	52
Uncharacterized protein (Fragment) OS=Xenopus tropicalis GN=plec PE=4 SV=1	tr|F7ESM6|F7ESM6_XENTR	515 kDa	0	0.229	0	132
MGC83069 protein OS=Xenopus laevis GN=krt19 PE=2 SV=1	tr|Q6IRP5|Q6IRP5_XENLA	45 kDa	0.478	0.709	19	39
Replication protein A 70 kDa DNA-binding subunit OS=Xenopus laevis GN=rpa1 PE=1 SV=1	sp|Q01588|RFA1_XENLA	67 kDa	0.255	0.603	20	49
Lamin-L(III) OS=Xenopus laevis PE=2 SV=2	sp|P10999|LAML3_XENLA	67 kDa	0.372	0.628	26	54
Kinesin-related protein OS=Xenopus laevis GN=cenpe PE=1 SV=1	tr|O42263|O42263_XENLA	340 kDa	0	0.199	0	76
Clathrin heavy chain OS=Xenopus laevis GN=cltc PE=2 SV=1	tr|Q6GNR4|Q6GNR4_XENLA	191 kDa	0.00896	0.272	2	56
Smarcc1 protein OS=Xenopus laevis GN=smarcc1 PE=2 SV=2	tr|Q7ZY22|Q7ZY22_XENLA	136 kDa	0	0.26	0	44
SALL4 protein OS=Xenopus laevis GN=SALL4 PE=2 SV=1	tr|Q640I8|Q640I8_XENLA	114 kDa	0	0.272	0	35
Zinc finger transcription factor SALL4 OS=Xenopus laevis GN=sall4 PE=2 SV=1	tr|Q7T184|Q7T184_XENLA	114 kDa	0	0.272	0	35
Keratin, type I cytoskeletal 18-B OS=Xenopus laevis GN=krt18-b PE=2 SV=1	sp|Q7SY65|K118B_XENLA	48 kDa	0.185	0.752	6	36
Tubulin beta-4 chain OS=Xenopus laevis GN=tubb4 PE=2 SV=1	sp|P30883|TBB4_XENLA	50 kDa	0.11	0.517	4	26
Pyruvate kinase PKM OS=Xenopus laevis GN=pkm PE=2 SV=1	sp|Q92122|KPYM_XENLA	58 kDa	0.199	0.461	12	28
Rif1 protein OS=Xenopus laevis GN=Rif1 PE=2 SV=1	tr|I6N3H5|I6N3H5_XENLA	257 kDa	0	0.214	0	53
Nucleoporin CAN OS=Xenopus laevis GN=nup214 PE=2 SV=1	tr|Q9PVZ2|Q9PVZ2_XENLA	209 kDa	0	0.166	0	43
Uncharacterized protein OS=Xenopus tropicalis GN=ranbp2 PE=4 SV=1	tr|F6TKC3|F6TKC3_XENTR	315 kDa	0	0.126	0	53
MGC68571 protein OS=Xenopus laevis GN=ufd1l PE=2 SV=1	tr|Q6P704|Q6P704_XENLA	35 kDa	0	0.632	0	27
LOC495145 protein OS=Xenopus laevis GN=aspscr1 PE=2 SV=1	tr|Q5XGT6|Q5XGT6_XENLA	63 kDa	0	0.51	0	29
Coronin OS=Xenopus laevis PE=2 SV=1	tr|Q9PWG8|Q9PWG8_XENLA	54 kDa	0.188	0.398	13	30
Programmed cell death 6-interacting protein OS=Xenopus laevis GN=pdcd6ip PE=1 SV=1	sp|Q9W6C5|PDC6I_XENLA	96 kDa	0.292	0.389	30	38
Hsp90beta OS=Xenopus laevis GN=hsp90ab1 PE=2 SV=1	tr|Q6AZV1|Q6AZV1_XENLA	83 kDa	0.137	0.393	11	35
LOC397931 protein OS=Xenopus laevis GN=LOC397931 PE=2 SV=1	tr|Q5U4V6|Q5U4V6_XENLA	50 kDa	0.111	0.469	7	25
Breast and ovarian cancer susceptibility protein OS=Xenopus laevis GN=BRCA1 PE=2 SV=1	tr|B7ZRE7|B7ZRE7_XENLA	176 kDa	0	0.227	0	43
LOC398083 protein OS=Xenopus laevis GN=LOC398083 PE=2 SV=1	tr|B7ZS76|B7ZS76_XENLA	227 kDa	0.0158	0.215	4	51
Nonmuscle myosin II heavy chain A OS=Xenopus laevis GN=myh9 PE=2 SV=1	tr|O93522|O93522_XENLA	227 kDa	0.0158	0.215	4	51
Transitional endoplasmic reticulum ATPase OS=Xenopus tropicalis GN=vcp PE=2 SV=1	sp|Q6GL04|TERA_XENTR	89 kDa	0	0.727	0	6
Uncharacterized protein (Fragment) OS=Xenopus tropicalis GN=arid1a PE=4 SV=1	tr|F7DC46|F7DC46_XENTR	206 kDa	0	0.17	0	34
Uncharacterized protein OS=Xenopus tropicalis PE=4 SV=1	tr|F6S830|F6S830_XENTR	482 kDa	0	0.0954	0	47
LOC494816 protein OS=Xenopus laevis GN=LOC494816 PE=2 SV=1	tr|Q63ZR4|Q63ZR4_XENLA	69 kDa	0	0.48	0	15
Inositol 1,4,5-triphosphate receptor OS=Xenopus laevis GN=itpr1 PE=2 SV=1	tr|Q91908|Q91908_XENLA	307 kDa	0	0.17	0	57
Proliferating cell nuclear antigen OS=Xenopus laevis GN=PCNA PE=2 SV=1	tr|Q9I893|Q9I893_XENLA	29 kDa	0.483	0.655	13	20
Glyceraldehyde-3-phosphate dehydrogenase OS=Xenopus laevis PE=2 SV=1	tr|Q7ZY52|Q7ZY52_XENLA	36 kDa	0.381	0.372	17	16
MGC83635 protein OS=Xenopus laevis GN=pard3 PE=2 SV=1	tr|Q6GN19|Q6GN19_XENLA	117 kDa	0	0.303	0	37
Cct2-prov protein OS=Xenopus laevis GN=cct2 PE=2 SV=1	tr|Q8AVB7|Q8AVB7_XENLA	58 kDa	0	0.507	0	30
DNA replication licensing factor mcm2 OS=Xenopus laevis GN=mcm2 PE=1 SV=2	sp|P55861|MCM2_XENLA	100 kDa	0	0.308	0	31
Keratin 8 OS=Xenopus tropicalis GN=krt8 PE=2 SV=1	tr|Q6NVR6|Q6NVR6_XENTR	56 kDa	0.398	0.581	8	11
Importin beta 1 OS=Xenopus laevis GN=kpnb1 PE=2 SV=1	tr|B0LM40|B0LM40_XENLA	97 kDa	0.0936	0.205	10	21
Uncharacterized protein OS=Xenopus tropicalis GN=wdr33 PE=4 SV=1	tr|F6RF35|F6RF35_XENTR	177 kDa	0	0.187	0	37
Uncharacterized protein (Fragment) OS=Xenopus tropicalis PE=4 SV=1	tr|F6XIT5|F6XIT5_XENTR	372 kDa	0	0.0798	0	36
Uncharacterized protein (Fragment) OS=Xenopus tropicalis GN=cad PE=3 SV=1	tr|F7CX88|F7CX88_XENTR	205 kDa	0	0.146	0	33
Uncharacterized protein OS=Xenopus tropicalis GN=LOC101731573 PE=4 SV=1	tr|F6XKW0|F6XKW0_XENTR	534 kDa	0.00537	0.0701	3	41
MGC78939 protein OS=Xenopus laevis GN=st13 PE=2 SV=1	tr|Q6DEC8|Q6DEC8_XENLA	42 kDa	0.338	0.303	19	14
Cct8-prov protein OS=Xenopus laevis GN=cct8 PE=2 SV=1	tr|Q7ZTL5|Q7ZTL5_XENLA	59 kDa	0	0.625	0	32
L-lactate dehydrogenase OS=Xenopus laevis GN=ldhb PE=2 SV=1	tr|Q7SYU9|Q7SYU9_XENLA	36 kDa	0.332	0.383	14	14
Elongation factor 1-alpha, oocyte form OS=Xenopus laevis PE=1 SV=2	sp|P17508|EF1A3_XENLA	50 kDa	0.18	0.2	12	12
Elongation factor 1-alpha OS=Xenopus laevis GN=eef1a-o1 PE=2 SV=1	tr|Q7ZXA2|Q7ZXA2_XENLA	50 kDa	0.18	0.2	12	12
Uncharacterized protein OS=Xenopus tropicalis GN=cct6a PE=3 SV=1	tr|F7ABN1|F7ABN1_XENTR	58 kDa	0.0354	0.351	3	22
T-complex protein 1 subunit alpha OS=Xenopus laevis GN=tcp1 PE=2 SV=1	tr|Q6NTQ5|Q6NTQ5_XENLA	60 kDa	0.0829	0.378	5	23
T-complex protein 1 subunit alpha OS=Xenopus laevis GN=TCP1 PE=2 SV=1	tr|Q9W791|Q9W791_XENLA	60 kDa	0.0829	0.378	5	23
Eukaryotic translation initiation factor 3 subunit A OS=Xenopus laevis GN=eif3a PE=2 SV=1	sp|A2VD00|EIF3A_XENLA	168 kDa	0	0.202	0	37
Annexin OS=Xenopus laevis GN=anxa7 PE=2 SV=1	tr|Q6DCF9|Q6DCF9_XENLA	54 kDa	0.215	0.296	14	17
T-complex protein 1 subunit gamma OS=Xenopus laevis GN=cct3 PE=2 SV=2	sp|P50143|TCPG_XENLA	61 kDa	0.104	0.338	7	21
Cct5-prov protein OS=Xenopus laevis GN=cct5 PE=2 SV=1	tr|Q7ZTM0|Q7ZTM0_XENLA	60 kDa	0	0.379	0	26
Maternal DNA replication licensing factor mcm6 OS=Xenopus laevis GN=mmcm6 PE=1 SV=1	sp|Q5FWY4|MCM6M_XENLA	93 kDa	0	0.322	0	31
Cytosine-specific methyltransferase OS=Xenopus laevis GN=dnmt1 PE=2 SV=1	tr|P79922|P79922_XENLA	168 kDa	0	0.192	0	33
Bromodomain-containing protein 4B OS=Xenopus laevis GN=brd4-b PE=2 SV=1	sp|Q6DFF2|BRD4B_XENLA	152 kDa	0	0.292	0	22
Krt19 protein OS=Xenopus laevis GN=krt19 PE=2 SV=1	tr|Q05AX6|Q05AX6_XENLA	48 kDa	0.289	0.643	2	15
ISWI protein OS=Xenopus laevis GN=smarca5 PE=1 SV=1	tr|Q6DFM0|Q6DFM0_XENLA	122 kDa	0	0.288	0	37
LOC398508 protein (Fragment) OS=Xenopus laevis GN=LOC398508 PE=2 SV=1	tr|Q6NTT1|Q6NTT1_XENLA	37 kDa	0.239	0.405	11	18
Eif4enif1-prov protein OS=Xenopus laevis GN=eif4enif1 PE=2 SV=1	tr|Q6DE09|Q6DE09_XENLA	85 kDa	0	0.302	0	26
LOC495278 protein OS=Xenopus laevis GN=LOC495278 PE=2 SV=1	tr|Q5XGK8|Q5XGK8_XENLA	52 kDa	0.0646	0.41	4	20
Keratin, type I cytoskeletal 18-A OS=Xenopus laevis GN=krt18-a PE=2 SV=2	sp|P08802|K118A_XENLA	47 kDa	0	0.589	0	16
DNA replication licensing factor mcm7-B OS=Xenopus laevis GN=mcm7-b PE=2 SV=1	sp|Q7ZXB1|MCM7B_XENLA	82 kDa	0	0.336	0	24
Uncharacterized protein OS=Xenopus tropicalis GN=prpf40a PE=4 SV=1	tr|F6R9S2|F6R9S2_XENTR	103 kDa	0	0.11	0	14
MGC83295 protein OS=Xenopus laevis GN=nup205 PE=2 SV=1	tr|Q642R6|Q642R6_XENLA	228 kDa	0	0.109	0	27
MGC81081 protein OS=Xenopus laevis GN=ttf2 PE=2 SV=1	tr|Q6NRX8|Q6NRX8_XENLA	132 kDa	0	0.192	0	26
Nup88B protein OS=Xenopus laevis GN=nup88 PE=2 SV=1	tr|Q6DDV7|Q6DDV7_XENLA	82 kDa	0	0.288	0	23
Nucleoporin Nup88B OS=Xenopus laevis GN=nup88B PE=2 SV=1	tr|Q707M9|Q707M9_XENLA	82 kDa	0	0.288	0	23
Ribonucleoside-diphosphate reductase OS=Xenopus laevis GN=RRM1 PE=2 SV=1	tr|H1A8Z1|H1A8Z1_XENLA	91 kDa	0.0715	0.178	7	17
MGC79017 protein OS=Xenopus laevis GN=rpa2 PE=2 SV=1	tr|Q6IP18|Q6IP18_XENLA	29 kDa	0.17	0.283	7	10
Eef2-prov protein OS=Xenopus laevis GN=eef2.1 PE=2 SV=1	tr|Q7ZXP8|Q7ZXP8_XENLA	95 kDa	0.132	0.153	13	15
MGC68505 protein OS=Xenopus laevis GN=ythdf1 PE=2 SV=1	tr|Q6PA59|Q6PA59_XENLA	61 kDa	0.188	0.269	12	18
Eukaryotic translation initiation factor 3 subunit B OS=Xenopus tropicalis GN=eif3b PE=3 SV=1	tr|F6RY88|F6RY88_XENTR	80 kDa	0	0.223	0	18
Uncharacterized protein (Fragment) OS=Xenopus tropicalis GN=hspa8 PE=3 SV=1	tr|F6QKL0|F6QKL0_XENTR	71 kDa	0.145	0.183	11	13
Hsc70 protein OS=Xenopus laevis GN=hspa1l PE=2 SV=1	tr|Q8AVE2|Q8AVE2_XENLA	71 kDa	0.145	0.183	11	13
Uncharacterized protein OS=Xenopus tropicalis GN=ssfa2 PE=4 SV=1	tr|F7CCM4|F7CCM4_XENTR	137 kDa	0	0.0314	0	5
Uncharacterized protein OS=Xenopus tropicalis GN=ssfa2 PE=4 SV=1	tr|F7CCN8|F7CCN8_XENTR	135 kDa	0	0.0314	0	5
MGC82327 protein OS=Xenopus laevis GN=MGC82327 PE=2 SV=1	tr|Q6NRQ9|Q6NRQ9_XENLA	28 kDa	0.32	0.44	9	14
Uncharacterized protein OS=Xenopus tropicalis GN=LOC734128 PE=4 SV=1	tr|F6TGA0|F6TGA0_XENTR	27 kDa	0.0586	0.0586	2	2
Uncharacterized protein (Fragment) OS=Xenopus tropicalis GN=LOC734128 PE=4 SV=1	tr|F7B5N2|F7B5N2_XENTR	14 kDa	0.0586	0.0586	2	2
LOC100037138 protein OS=Xenopus laevis GN=nup107 PE=2 SV=1	tr|A2RV69|A2RV69_XENLA	105 kDa	0.0164	0.194	2	19
DNA replication licensing factor mcm5-A OS=Xenopus laevis GN=mcm5-a PE=1 SV=2	sp|P55862|MCM5A_XENLA	82 kDa	0	0.314	0	24
Erlin-2-B OS=Xenopus laevis GN=erlin2-b PE=2 SV=1	sp|Q6DKC0|ERL2B_XENLA	37 kDa	0.0727	0.412	3	20
Copa-prov protein OS=Xenopus laevis GN=copa PE=2 SV=1	tr|Q6DJD1|Q6DJD1_XENLA	139 kDa	0	0.188	0	27
Rpl3-prov protein OS=Xenopus laevis GN=rpl3 PE=2 SV=1	tr|Q7ZYR1|Q7ZYR1_XENLA	46 kDa	0.328	0	18	0
Peptidyl-prolyl cis-trans isomerase (Fragment) OS=Xenopus laevis GN=cyp PE=2 SV=1	tr|Q70YG6|Q70YG6_XENLA	17 kDa	0.548	0.159	12	3
Peptidyl-prolyl cis-trans isomerase OS=Xenopus laevis PE=2 SV=1	tr|Q8AVP8|Q8AVP8_XENLA	18 kDa	0.548	0.159	12	3
MGC64329 protein OS=Xenopus laevis GN=eef1g PE=2 SV=1	tr|Q7SZ09|Q7SZ09_XENLA	50 kDa	0.17	0.307	10	15
Microtubule-associated tumor suppressor 1 homolog OS=Xenopus laevis GN=mtus1 PE=1 SV=1	sp|Q7SZL5|MTUS1_XENLA	147 kDa	0	0.15	0	21
FFA-1 protein OS=Xenopus laevis GN=FFA-1 PE=2 SV=1	tr|Q6GPM6|Q6GPM6_XENLA	161 kDa	0	0.158	0	24
Nup98 protein (Fragment) OS=Xenopus laevis GN=Nup98 PE=2 SV=1	tr|Q6DCP4|Q6DCP4_XENLA	65 kDa	0.184	0.127	13	8
Zona pellucida C glycoprotein OS=Xenopus laevis GN=xlZPC PE=2 SV=1	tr|Q91675|Q91675_XENLA	50 kDa	0.0419	0.249	2	12
Gp43 OS=Xenopus laevis PE=2 SV=1	tr|Q91728|Q91728_XENLA	50 kDa	0.0419	0.249	2	12
T-complex protein 1 subunit delta OS=Xenopus laevis GN=cct4 PE=2 SV=1	tr|Q6GN66|Q6GN66_XENLA	58 kDa	0.0241	0.362	2	19
LOC398587 protein (Fragment) OS=Xenopus laevis GN=LOC398587 PE=2 SV=1	tr|Q7ZWK4|Q7ZWK4_XENLA	170 kDa	0	0.232	0	19
Uncharacterized protein (Fragment) OS=Xenopus tropicalis GN=tjp1 PE=4 SV=1	tr|F7AQ54|F7AQ54_XENTR	197 kDa	0	0.0832	0	18
Insulin-like growth factor 2 mRNA-binding protein 3-B OS=Xenopus laevis GN=igf2bp3-b PE=1 SV=1	sp|O57526|IF23B_XENLA	65 kDa	0	0.332	0	23
MGC52808 protein OS=Xenopus laevis GN=rpn1 PE=2 SV=1	tr|Q7ZXV2|Q7ZXV2_XENLA	67 kDa	0.0874	0.232	6	19
ATP synthase subunit alpha OS=Xenopus laevis GN=atp5a1 PE=2 SV=1	tr|Q68EY5|Q68EY5_XENLA	60 kDa	0	0.335	0	20
Tyrosine-protein kinase BAZ1B OS=Xenopus laevis GN=baz1b PE=2 SV=2	sp|A8DZJ1|BAZ1B_XENLA	166 kDa	0	0.114	0	22
MGC79131 protein OS=Xenopus laevis GN=MGC79131 PE=2 SV=1	tr|Q6AZU4|Q6AZU4_XENLA	41 kDa	0.335	0.295	8	7
Importin subunit alpha-5 OS=Xenopus laevis GN=kpna1 PE=1 SV=2	sp|P52170|IMA5_XENLA	58 kDa	0.0345	0.199	2	15
Importin subunit alpha OS=Xenopus laevis GN=kpna7 PE=2 SV=1	tr|Q4QR45|Q4QR45_XENLA	58 kDa	0.0345	0.199	2	15
Eukaryotic translation initiation factor 3 subunit C OS=Xenopus laevis GN=eif3c PE=2 SV=1	sp|Q4QR58|EIF3C_XENLA	107 kDa	0	0.106	0	12
DNA replication licensing factor mcm4-B OS=Xenopus laevis GN=mcm4-b PE=1 SV=3	sp|P30664|MCM4B_XENLA	97 kDa	0	0.213	0	18
Uncharacterized protein (Fragment) OS=Xenopus tropicalis GN=pard3 PE=4 SV=1	tr|F6WTR2|F6WTR2_XENTR	142 kDa	0	0.245	0	10
Wu:fj06d02 protein OS=Xenopus laevis GN=wu:fj06d02 PE=2 SV=1	tr|Q3B8I6|Q3B8I6_XENLA	25 kDa	0.189	0.383	7	12
Gnb2l1-prov protein OS=Xenopus laevis GN=LOC446289 PE=2 SV=1	tr|Q8AVP6|Q8AVP6_XENLA	35 kDa	0.249	0.338	10	13
Uncharacterized protein (Fragment) OS=Xenopus tropicalis GN=dst PE=4 SV=1	tr|F7CGH6|F7CGH6_XENTR	814 kDa	0.00196	0.00448	2	4
Fructose-bisphosphate aldolase OS=Xenopus laevis GN=aldoa PE=2 SV=1	tr|O12975|O12975_XENLA	39 kDa	0.261	0	11	0
MGC83233 protein OS=Xenopus laevis GN=psmd2 PE=2 SV=1	tr|Q4KLW5|Q4KLW5_XENLA	99 kDa	0	0.168	0	16
Eukaryotic translation initiation factor 3 subunit G-A OS=Xenopus laevis GN=eif3g-a PE=2 SV=1	sp|Q6DJI8|EI3GA_XENLA	34 kDa	0	0.445	0	17
FACT complex subunit SPT16 OS=Xenopus laevis GN=supt16h PE=1 SV=2	sp|Q9W603|SP16H_XENLA	118 kDa	0	0.151	0	20
SUPT16H protein OS=Xenopus laevis GN=SUPT16H PE=2 SV=1	tr|B7ZQW8|B7ZQW8_XENLA	118 kDa	0	0.151	0	20
Histone H2B 1.1 OS=Xenopus laevis PE=1 SV=2	sp|P02281|H2B11_XENLA	14 kDa	0.317	0.532	5	7
Histone H2B OS=Xenopus tropicalis GN=LOC100495041 PE=3 SV=1	tr|F6PTF5|F6PTF5_XENTR	15 kDa	0.317	0.532	5	7
Histone H2B OS=Xenopus tropicalis GN=LOC100498072 PE=3 SV=1	tr|F6Q270|F6Q270_XENTR	14 kDa	0.317	0.532	5	7
Histone H2B OS=Xenopus tropicalis GN=LOC100498072 PE=3 SV=1	tr|F6R8G8|F6R8G8_XENTR	15 kDa	0.317	0.532	5	7
Histone H2B OS=Xenopus tropicalis PE=3 SV=1	tr|F6S152|F6S152_XENTR	15 kDa	0.317	0.532	5	7
Histone H2B OS=Xenopus tropicalis GN=LOC100495396 PE=3 SV=1	tr|F6T7N9|F6T7N9_XENTR	15 kDa	0.317	0.532	5	7
Histone H2B OS=Xenopus tropicalis GN=LOC100495396 PE=3 SV=1	tr|F6TNY0|F6TNY0_XENTR	15 kDa	0.317	0.532	5	7
Histone H2B (Fragment) OS=Xenopus tropicalis PE=3 SV=1	tr|F6VA51|F6VA51_XENTR	13 kDa	0.317	0.532	5	7
Histone H2B OS=Xenopus tropicalis GN=LOC100497242 PE=3 SV=1	tr|F6YA25|F6YA25_XENTR	15 kDa	0.317	0.532	5	7
Histone H2B OS=Xenopus tropicalis GN=LOC100498072 PE=3 SV=1	tr|F6YA73|F6YA73_XENTR	15 kDa	0.317	0.532	5	7
Histone H2B OS=Xenopus tropicalis GN=LOC100495041 PE=3 SV=1	tr|F6YLE7|F6YLE7_XENTR	15 kDa	0.317	0.532	5	7
Histone H2B OS=Xenopus tropicalis GN=hist2h2be PE=3 SV=1	tr|F7C6D9|F7C6D9_XENTR	14 kDa	0.317	0.532	5	7
Histone H2B OS=Xenopus tropicalis PE=3 SV=1	tr|F7D1U7|F7D1U7_XENTR	15 kDa	0.317	0.532	5	7
Histone H2B (Fragment) OS=Xenopus tropicalis PE=3 SV=1	tr|F7DZB9|F7DZB9_XENTR	14 kDa	0.317	0.532	5	7
Histone H2B OS=Xenopus tropicalis PE=3 SV=1	tr|F7E2L9|F7E2L9_XENTR	15 kDa	0.317	0.532	5	7
Histone H2B OS=Xenopus tropicalis GN=LOC100497242 PE=3 SV=1	tr|F7E2N1|F7E2N1_XENTR	15 kDa	0.317	0.532	5	7
Histone H2B (Fragment) OS=Xenopus tropicalis PE=3 SV=1	tr|F7EAT6|F7EAT6_XENTR	13 kDa	0.317	0.532	5	7
Histone H2B OS=Xenopus tropicalis GN=hist1h2bo PE=3 SV=1	tr|F7EUI6|F7EUI6_XENTR	14 kDa	0.317	0.532	5	7
Histone H2B (Fragment) OS=Xenopus tropicalis PE=3 SV=1	tr|K9J838|K9J838_XENTR	13 kDa	0.317	0.532	5	7
Histone H2B OS=Xenopus tropicalis GN=LOC100498072 PE=3 SV=1	tr|L7N433|L7N433_XENTR	15 kDa	0.317	0.532	5	7
Histone H2B OS=Xenopus tropicalis GN=hist2h2bf PE=1 SV=1	tr|Q28D68|Q28D68_XENTR	14 kDa	0.317	0.532	5	7
Histone H2B OS=Xenopus tropicalis GN=hist1h2bj PE=2 SV=1	tr|Q28J31|Q28J31_XENTR	14 kDa	0.317	0.532	5	7
Histone H2B OS=Xenopus laevis GN=H2B PE=3 SV=1	tr|Q92130|Q92130_XENLA	14 kDa	0.317	0.532	5	7
MGC83560 protein OS=Xenopus laevis GN=gca PE=2 SV=1	tr|Q6GPL6|Q6GPL6_XENLA	24 kDa	0.357	0.391	9	8
Translation initiation factor eIF4A I OS=Xenopus laevis PE=2 SV=1	tr|O42576|O42576_XENLA	46 kDa	0.064	0.414	3	16
Eukaryotic translation initiation factor 4A, isoform 1 OS=Xenopus tropicalis GN=eif4a1 PE=2 SV=1	tr|Q5XGH1|Q5XGH1_XENTR	46 kDa	0.064	0.414	3	16
LOC443739 protein OS=Xenopus laevis GN=eif4a1 PE=2 SV=1	tr|Q6NU02|Q6NU02_XENLA	46 kDa	0.064	0.414	3	16
MGC89305 protein OS=Xenopus tropicalis GN=rps2 PE=2 SV=1	tr|Q68ER8|Q68ER8_XENTR	30 kDa	0.302	0	12	0
Rps2e protein OS=Xenopus laevis GN=rps2 PE=2 SV=1	tr|Q7T0R9|Q7T0R9_XENLA	30 kDa	0.302	0	12	0
Cttn protein OS=Xenopus laevis GN=Cttn PE=2 SV=1	tr|B7ZQN6|B7ZQN6_XENLA	60 kDa	0.102	0.2	6	10
Cortactin OS=Xenopus laevis PE=2 SV=1	tr|Q8UWC3|Q8UWC3_XENLA	60 kDa	0.102	0.2	6	10
40S ribosomal protein S4 OS=Xenopus laevis GN=rps4 PE=2 SV=4	sp|P49401|RS4_XENLA	30 kDa	0.338	0	15	0
Uncharacterized protein OS=Xenopus laevis PE=2 SV=1	tr|Q29RF5|Q29RF5_XENLA	191 kDa	0	0.0355	0	4
MGC130910 protein OS=Xenopus laevis GN=rpl7 PE=2 SV=1	tr|Q3B8I3|Q3B8I3_XENLA	29 kDa	0.268	0.0854	10	3
40S ribosomal protein S3-A OS=Xenopus laevis GN=rps3-a PE=2 SV=2	sp|P02350|RS31_XENLA	27 kDa	0.39	0.244	12	7
Rpls3-b protein OS=Xenopus laevis GN=rpls3-b PE=2 SV=1	tr|Q7ZYT3|Q7ZYT3_XENLA	27 kDa	0.39	0.244	12	7
Brg1 OS=Xenopus laevis PE=2 SV=1	tr|Q5MMR9|Q5MMR9_XENLA	181 kDa	0	0.09	0	15
2e999-prov protein OS=Xenopus laevis GN=snd1 PE=2 SV=1	tr|Q7ZY98|Q7ZY98_XENLA	101 kDa	0	0.178	0	18
WD repeat and HMG-box DNA-binding protein 1 OS=Xenopus laevis GN=wdhd1 PE=1 SV=1	sp|O13046|WDHD1_XENLA	125 kDa	0	0.161	0	20
Wdhd1 protein OS=Xenopus laevis GN=wdhd1 PE=2 SV=1	tr|Q2TAV8|Q2TAV8_XENLA	125 kDa	0	0.161	0	20
40S ribosomal protein S3a-A OS=Xenopus laevis GN=rps3a-a PE=2 SV=3	sp|Q801S3|RS3AA_XENLA	30 kDa	0.341	0.205	11	7
MGC85124 protein OS=Xenopus laevis GN=alox12b PE=2 SV=1	tr|Q5FWK8|Q5FWK8_XENLA	76 kDa	0.0328	0.145	3	14
PAK5 protein OS=Xenopus laevis GN=pak7 PE=2 SV=1	tr|Q5PQ75|Q5PQ75_XENLA	74 kDa	0	0.249	0	18
PAK5 protein OS=Xenopus laevis GN=PAK5 PE=2 SV=1	tr|Q90W62|Q90W62_XENLA	74 kDa	0	0.249	0	18
Luzp1-prov protein OS=Xenopus laevis GN=luzp1 PE=2 SV=1	tr|Q6DE43|Q6DE43_XENLA	120 kDa	0	0.18	0	20
Dolichyl-diphosphooligosaccharide--protein glycosyltransferase 48 kDa subunit OS=Xenopus laevis GN=ddost PE=2 SV=1	sp|Q6GNR9|OST48_XENLA	49 kDa	0.0479	0.153	3	8
Xsal-3 long form OS=Xenopus laevis GN=Xsal-3 PE=4 SV=1	tr|Q9PVN7|Q9PVN7_XENLA	114 kDa	0	0.257	0	8
Wu:fc55e05-prov protein OS=Xenopus laevis GN=copb2 PE=2 SV=1	tr|Q7ZTR0|Q7ZTR0_XENLA	103 kDa	0	0.116	0	12
LOC100036792 protein (Fragment) OS=Xenopus laevis GN=LOC100036792 PE=2 SV=1	tr|A0JPG5|A0JPG5_XENLA	55 kDa	0	0.267	0	15
LOC100036792 protein (Fragment) OS=Xenopus laevis GN=LOC100036792 PE=2 SV=1	tr|A9ULU6|A9ULU6_XENLA	55 kDa	0	0.267	0	15
Uncharacterized protein OS=Xenopus tropicalis GN=eprs PE=3 SV=1	tr|F6UWY6|F6UWY6_XENTR	170 kDa	0	0.1	0	17
Arbp-prov protein OS=Xenopus laevis GN=rplp0 PE=2 SV=1	tr|Q8AVI3|Q8AVI3_XENLA	34 kDa	0.0984	0.34	4	14
Uncharacterized protein (Fragment) OS=Xenopus tropicalis PE=4 SV=1	tr|F6SS15|F6SS15_XENTR	182 kDa	0	0.0135	0	4
MGC83148 protein OS=Xenopus laevis GN=MGC83148 PE=2 SV=1	tr|Q6GQZ6|Q6GQZ6_XENLA	93 kDa	0	0.494	0	6
LOC100174804 protein (Fragment) OS=Xenopus laevis GN=LOC100174804 PE=2 SV=1	tr|B3DLM1|B3DLM1_XENLA	135 kDa	0.0402	0.0645	4	9
Uncharacterized protein OS=Xenopus tropicalis PE=4 SV=1	tr|F6Q0B6|F6Q0B6_XENTR	97 kDa	0	0.0936	0	10
Ribosomal protein L13a OS=Xenopus tropicalis GN=rpl13a PE=2 SV=1	tr|Q28HK3|Q28HK3_XENTR	26 kDa	0.364	0	13	0
Rpl13a-prov protein OS=Xenopus laevis GN=rpl13a PE=2 SV=1	tr|Q7ZY48|Q7ZY48_XENLA	26 kDa	0.364	0	13	0
Nuclear pore complex protein Nup93 OS=Xenopus laevis GN=nup93 PE=2 SV=1	sp|Q7ZX96|NUP93_XENLA	93 kDa	0	0.15	0	14
Serine/threonine-protein phosphatase PGAM5, mitochondrial OS=Xenopus laevis GN=pgam5 PE=2 SV=1	sp|Q5FWM4|PGAM5_XENLA	31 kDa	0	0.338	0	13
LOC446275 protein (Fragment) OS=Xenopus laevis GN=LOC446275 PE=2 SV=1	tr|Q68F69|Q68F69_XENLA	101 kDa	0	0.114	0	13
Eukaryotic translation initiation factor 3 subunit I OS=Xenopus laevis GN=eif3i PE=2 SV=1	sp|Q66J51|EIF3I_XENLA	36 kDa	0	0.391	0	14
MGC115007 protein OS=Xenopus laevis GN=rfc3 PE=2 SV=1	tr|Q4QQP4|Q4QQP4_XENLA	40 kDa	0	0.376	0	16
Exportin-2 OS=Xenopus laevis GN=cse1l PE=2 SV=1	sp|Q6GMY9|XPO2_XENLA	110 kDa	0.0556	0.0875	6	10
Ubiquitin carboxyl-terminal hydrolase OS=Xenopus laevis GN=usp5 PE=2 SV=1	tr|A0AUT2|A0AUT2_XENLA	93 kDa	0	0.198	0	16
Ubiquitin carboxyl-terminal hydrolase (Fragment) OS=Xenopus laevis GN=IsoT PE=2 SV=1	tr|Q6U7I9|Q6U7I9_XENLA	95 kDa	0	0.198	0	16
Uncharacterized protein OS=Xenopus tropicalis GN=ap2b1 PE=4 SV=1	tr|F6X9S1|F6X9S1_XENTR	106 kDa	0	0.145	0	16
Ap2b1-prov protein OS=Xenopus laevis GN=ap2b1 PE=2 SV=1	tr|Q7ZYG7|Q7ZYG7_XENLA	106 kDa	0	0.145	0	16
Protein prenyltransferase alpha subunit repeat-containing protein 1-B (Fragment) OS=Xenopus laevis GN=ptar1-b PE=2 SV=1	sp|A1L3L1|PTR1B_XENLA	50 kDa	0.0371	0.0162	3	2
Protein prenyltransferase alpha subunit repeat-containing protein 1-A OS=Xenopus laevis GN=ptar1-a PE=2 SV=1	sp|Q0IHB3|PTR1A_XENLA	50 kDa	0.0371	0.0162	3	2
Ptar1-b protein OS=Xenopus laevis GN=ptar1 PE=2 SV=1	tr|A9UM26|A9UM26_XENLA	50 kDa	0.0371	0.0162	3	2
Uncharacterized protein OS=Xenopus tropicalis GN=ptar1 PE=4 SV=1	tr|F6T5D8|F6T5D8_XENTR	50 kDa	0.0371	0.0162	3	2
60S ribosomal protein L4-A OS=Xenopus laevis GN=rpl4-a PE=2 SV=2	sp|P08429|RL4A_XENLA	45 kDa	0.217	0.0354	10	2
Rad50 OS=Xenopus laevis GN=rad50 PE=2 SV=1	tr|C4N9Q9|C4N9Q9_XENLA	154 kDa	0	0.0755	0	13
Lamina associated protein 2-beta isoform OS=Xenopus laevis GN=lap2omega PE=2 SV=1	tr|O73766|O73766_XENLA	63 kDa	0	0.23	0	14
Lamina associated protein 2-beta isoform OS=Xenopus laevis PE=2 SV=1	tr|Q4LDN2|Q4LDN2_XENLA	59 kDa	0	0.23	0	14
Junction plakoglobin OS=Xenopus laevis GN=jup PE=2 SV=1	sp|P30998|PLAK_XENLA	82 kDa	0.0881	0.0515	5	5
LOC398496 protein OS=Xenopus laevis GN=jup PE=2 SV=1	tr|Q6NU15|Q6NU15_XENLA	82 kDa	0.0881	0.0515	5	5
LOC398496 protein (Fragment) OS=Xenopus laevis GN=LOC398496 PE=2 SV=1	tr|Q7ZWS3|Q7ZWS3_XENLA	85 kDa	0.0881	0.0515	5	5
Tubulin, alpha 1c OS=Xenopus tropicalis GN=tuba1c PE=2 SV=1	tr|Q6P8G7|Q6P8G7_XENTR	50 kDa	0	0.441	0	9
Tuba6-prov protein OS=Xenopus laevis PE=2 SV=1	tr|Q7ZWQ5|Q7ZWQ5_XENLA	50 kDa	0	0.441	0	9
Lzpb-a protein OS=Xenopus laevis GN=zp4 PE=2 SV=1	tr|Q91673|Q91673_XENLA	60 kDa	0	0.118	0	8
MGC68559 protein OS=Xenopus laevis GN=MGC68559 PE=2 SV=1	tr|Q6PAA1|Q6PAA1_XENLA	24 kDa	0.382	0.42	6	6
Uncharacterized protein OS=Xenopus tropicalis GN=rpl9 PE=4 SV=1	tr|F6RJS6|F6RJS6_XENTR	22 kDa	0.224	0	6	0
Rpl9-prov protein OS=Xenopus laevis GN=rpl9 PE=2 SV=1	tr|Q7ZWY6|Q7ZWY6_XENLA	22 kDa	0.224	0	6	0
Vim4 protein OS=Xenopus laevis GN=vim PE=2 SV=1	tr|Q7SZ33|Q7SZ33_XENLA	54 kDa	0.0583	0.233	2	12
Vim4 protein OS=Xenopus laevis GN=vim4 PE=2 SV=1	tr|Q7ZX54|Q7ZX54_XENLA	54 kDa	0.0583	0.233	2	12
Coronin OS=Xenopus laevis GN=coro1c PE=2 SV=1	tr|Q9PWG7|Q9PWG7_XENLA	54 kDa	0	0.365	0	9
Eukaryotic translation initiation factor 3 subunit E-A OS=Xenopus laevis GN=eif3e-a PE=2 SV=1	sp|Q05AY2|EI3EA_XENLA	52 kDa	0	0.287	0	14
MGC80500 protein OS=Xenopus laevis GN=MGC80500 PE=2 SV=1	tr|Q6GPC7|Q6GPC7_XENLA	75 kDa	0	0.198	0	14
Eukaryotic translation initiation factor 2 subunit 1 OS=Xenopus laevis GN=eif2s1 PE=2 SV=1	sp|Q7ZTK4|IF2A_XENLA	36 kDa	0	0.321	0	14
Uncharacterized protein OS=Xenopus tropicalis GN=smarce1 PE=4 SV=1	tr|F6RFJ6|F6RFJ6_XENTR	47 kDa	0	0.262	0	12
Smarce1 protein OS=Xenopus laevis GN=smarce1 PE=2 SV=1	tr|Q5XH26|Q5XH26_XENLA	47 kDa	0	0.262	0	12
SWI/SNF related, matrix associated, actin dependent regulator of chromatin, subfamily e, member 1 OS=Xenopus tropicalis GN=smarce1 PE=2 SV=1	tr|Q6GLG1|Q6GLG1_XENTR	48 kDa	0	0.262	0	12
Smarce1 protein OS=Xenopus laevis GN=smarce1 PE=2 SV=1	tr|Q8AVX7|Q8AVX7_XENLA	45 kDa	0	0.262	0	12
Baf57 OS=Xenopus laevis PE=2 SV=1	tr|Q8QG95|Q8QG95_XENLA	47 kDa	0	0.262	0	12
Uncharacterized protein OS=Xenopus tropicalis GN=pde4dip PE=4 SV=1	tr|F6Z0L3|F6Z0L3_XENTR	261 kDa	0.00697	0	2	0
Rps11 protein OS=Xenopus laevis GN=rps11 PE=2 SV=1	tr|Q7SZ77|Q7SZ77_XENLA	18 kDa	0.544	0	12	0
Histone-binding protein RBBP7 OS=Xenopus tropicalis GN=rbbp7 PE=2 SV=1	sp|Q6P315|RBBP7_XENTR	48 kDa	0	0.233	0	10
Histone-binding protein RBBP7 OS=Xenopus laevis GN=rbbp7 PE=2 SV=1	sp|Q8AVH1|RBBP7_XENLA	48 kDa	0	0.233	0	10
Rps16 protein OS=Xenopus laevis GN=rps16 PE=2 SV=1	tr|Q3KQC9|Q3KQC9_XENLA	16 kDa	0.534	0.178	10	3
Ribosomal protein S16 OS=Xenopus tropicalis GN=rps16 PE=2 SV=1	tr|Q5XGA8|Q5XGA8_XENTR	16 kDa	0.534	0.178	10	3
Eukaryotic translation initiation factor 3 subunit L OS=Xenopus laevis GN=eif3l PE=2 SV=1	sp|Q8AVJ0|EIF3L_XENLA	67 kDa	0	0.171	0	11
Nuclear pore complex protein Nup153 OS=Xenopus laevis GN=nup153 PE=1 SV=1	sp|Q640Z6|NU153_XENLA	165 kDa	0	0.0816	0	13
Uncharacterized protein OS=Xenopus tropicalis GN=gcn1l1 PE=4 SV=1	tr|F7B7U8|F7B7U8_XENTR	294 kDa	0	0.0449	0	13
Structural maintenance of chromosomes protein 3 OS=Xenopus laevis GN=smc3 PE=1 SV=2	sp|O93309|SMC3_XENLA	141 kDa	0	0.117	0	14
Structural maintenance of chromosomes protein 3 OS=Xenopus laevis GN=smc3 PE=2 SV=1	tr|Q8AW91|Q8AW91_XENLA	141 kDa	0	0.117	0	14
LOC503671 protein OS=Xenopus laevis GN=LOC503671 PE=2 SV=1	tr|Q6DEC7|Q6DEC7_XENLA	47 kDa	0	0.193	0	14
Small ubiquitin-related modifier 3 OS=Xenopus tropicalis GN=sumo3 PE=3 SV=1	sp|Q6DK72|SUMO3_XENTR	11 kDa	0	0.351	0	4
Small ubiquitin-related modifier 3 OS=Xenopus laevis GN=sumo3 PE=3 SV=1	sp|Q7SZ22|SUMO3_XENLA	11 kDa	0	0.351	0	4
Small ubiquitin-related modifier 3 OS=Xenopus tropicalis GN=sumo3 PE=4 SV=1	tr|F6Q3X4|F6Q3X4_XENTR	13 kDa	0	0.351	0	4
Small ubiquitin-related modifier 3 OS=Xenopus tropicalis GN=sumo3 PE=4 SV=1	tr|F7C5B7|F7C5B7_XENTR	14 kDa	0	0.351	0	4
Ribosomal protein L15 OS=Xenopus laevis GN=rpl15 PE=2 SV=1	tr|Q7ZWZ7|Q7ZWZ7_XENLA	24 kDa	0.377	0	9	0
60S ribosomal protein L31 OS=Xenopus laevis GN=rpl31 PE=2 SV=1	sp|Q6NUH0|RL31_XENLA	14 kDa	0.432	0	8	0
MGC90003 protein OS=Xenopus tropicalis GN=rpl31 PE=2 SV=1	tr|Q6DEN9|Q6DEN9_XENTR	14 kDa	0.432	0	8	0
Rps9-prov protein OS=Xenopus laevis PE=2 SV=1	tr|Q7ZYU4|Q7ZYU4_XENLA	23 kDa	0.376	0	9	0
Actin-related protein 2 OS=Xenopus tropicalis GN=actr2 PE=2 SV=1	sp|Q5BL41|ARP2_XENTR	45 kDa	0.132	0.168	6	9
Actin-related protein 2-A OS=Xenopus laevis GN=actr2-a PE=2 SV=1	sp|Q7ZTP2|ARP2A_XENLA	45 kDa	0.132	0.168	6	9
Actin-related protein 2-B OS=Xenopus laevis GN=actr2-b PE=2 SV=1	sp|Q7ZXV3|ARP2B_XENLA	45 kDa	0.132	0.168	6	9
FAS-associated factor 2-B OS=Xenopus laevis GN=faf2-b PE=2 SV=1	sp|Q6GQ69|FAF2B_XENLA	52 kDa	0	0.236	0	12
Uncharacterized protein OS=Xenopus tropicalis GN=sin3a PE=4 SV=1	tr|F6TAI6|F6TAI6_XENTR	145 kDa	0	0.0847	0	13
Transcription co-repressor Sin3 OS=Xenopus laevis GN=sin3a PE=2 SV=1	tr|Q9W6S7|Q9W6S7_XENLA	145 kDa	0	0.0847	0	13
MGC83065 protein OS=Xenopus laevis GN=cand1 PE=2 SV=1	tr|Q6DKM0|Q6DKM0_XENLA	136 kDa	0	0.0919	0	14
Nuclear pore complex protein Nup85 OS=Xenopus laevis GN=nup85 PE=2 SV=1	sp|Q68FJ0|NUP85_XENLA	75 kDa	0	0.144	0	13
40S ribosomal protein SA OS=Xenopus laevis GN=rpsa PE=1 SV=1	sp|Q3ZM03|RSSA_XENLA	34 kDa	0.124	0.137	4	5
40S ribosomal protein SA OS=Xenopus tropicalis GN=rpsa PE=2 SV=1	sp|Q6P8D1|RSSA_XENTR	34 kDa	0.124	0.137	4	5
40S ribosomal protein SA OS=Xenopus laevis GN=rpsa PE=2 SV=1	tr|Q7ZX07|Q7ZX07_XENLA	34 kDa	0.124	0.137	4	5
MGC82844 protein OS=Xenopus laevis GN=rpl30 PE=3 SV=1	tr|Q6GNF2|Q6GNF2_XENLA	13 kDa	0.397	0.259	6	3
Rpl30-prov protein OS=Xenopus laevis GN=rpl30 PE=3 SV=1	tr|Q7SZC0|Q7SZC0_XENLA	13 kDa	0.397	0.259	6	3
Histone H3.3 OS=Xenopus tropicalis GN=TGas113e22.1 PE=1 SV=3	sp|Q6P823|H33_XENTR	15 kDa	0.213	0.36	4	6
Histone H3.3 OS=Xenopus laevis PE=1 SV=3	sp|Q6PI79|H33_XENLA	15 kDa	0.213	0.36	4	6
Annexin OS=Xenopus laevis PE=2 SV=1	tr|Q7SZ11|Q7SZ11_XENLA	38 kDa	0.125	0.219	5	8
Ribosomal protein L26 OS=Xenopus tropicalis GN=rpl26 PE=2 SV=1	tr|Q6DEQ7|Q6DEQ7_XENTR	17 kDa	0.476	0	12	0
Uncharacterized protein OS=Xenopus laevis PE=2 SV=1	tr|Q6DJQ0|Q6DJQ0_XENLA	17 kDa	0.476	0	12	0
Uncharacterized protein (Fragment) OS=Xenopus tropicalis PE=4 SV=1	tr|F7EQE8|F7EQE8_XENTR	199 kDa	0	0.0428	0	9
MGC81156 protein OS=Xenopus laevis GN=gstt1 PE=2 SV=1	tr|Q6INS0|Q6INS0_XENLA	28 kDa	0.107	0.269	3	6
Rps19-prov protein OS=Xenopus laevis GN=rps19 PE=2 SV=1	tr|Q6PHL6|Q6PHL6_XENLA	16 kDa	0.349	0.308	7	6
Uncharacterized protein OS=Xenopus tropicalis GN=nup133 PE=4 SV=1	tr|F7B7M1|F7B7M1_XENTR	128 kDa	0	0.0578	0	10
Uncharacterized protein OS=Xenopus tropicalis GN=znf609 PE=4 SV=1	tr|F7B3D0|F7B3D0_XENTR	153 kDa	0	0.058	0	10
MGC89303 protein OS=Xenopus tropicalis GN=rpl10 PE=2 SV=1	tr|Q6DIQ8|Q6DIQ8_XENTR	25 kDa	0.344	0	10	0
Rpl10-prov protein OS=Xenopus laevis GN=rpl10 PE=2 SV=1	tr|Q7ZXK4|Q7ZXK4_XENLA	25 kDa	0.344	0	10	0
Uncharacterized protein (Fragment) OS=Xenopus tropicalis GN=arid1b PE=4 SV=1	tr|F6TG36|F6TG36_XENTR	148 kDa	0	0.0957	0	12
Embryonic polyadenylate-binding protein OS=Xenopus tropicalis GN=epabp PE=2 SV=1	sp|Q6DEY7|EPAB_XENTR	71 kDa	0	0.194	0	12
Embryonic polyadenylate-binding protein A OS=Xenopus laevis GN=epabp-a PE=1 SV=2	sp|Q98SP8|EPABA_XENLA	71 kDa	0	0.194	0	12
Padi2-prov protein OS=Xenopus laevis GN=padi2 PE=2 SV=1	tr|Q7ZWR3|Q7ZWR3_XENLA	74 kDa	0	0.192	0	13
Uncharacterized protein (Fragment) OS=Xenopus tropicalis PE=4 SV=1	tr|F7EAV6|F7EAV6_XENTR	3494 kDa	0	0.00102	0	4
LOC100037199 protein OS=Xenopus laevis GN=sri PE=2 SV=1	tr|A2VDA2|A2VDA2_XENLA	22 kDa	0.24	0.281	5	4
Uncharacterized protein (Fragment) OS=Xenopus tropicalis GN=nup160 PE=4 SV=1	tr|F6V1H8|F6V1H8_XENTR	142 kDa	0	0.0619	0	9
Uncharacterized protein OS=Xenopus tropicalis GN=mbd3 PE=4 SV=1	tr|F6ZDA3|F6ZDA3_XENTR	34 kDa	0	0.243	0	8
40S ribosomal protein S6 OS=Xenopus laevis GN=rps6 PE=2 SV=1	sp|P39017|RS6_XENLA	29 kDa	0.225	0	8	0
40S ribosomal protein S6 OS=Xenopus tropicalis GN=rps6 PE=2 SV=1	tr|Q6P7K2|Q6P7K2_XENTR	29 kDa	0.225	0	8	0
40S ribosomal protein S6 OS=Xenopus laevis GN=rps6 PE=2 SV=1	tr|Q7ZYU0|Q7ZYU0_XENLA	29 kDa	0.225	0	8	0
Rangap1-prov protein OS=Xenopus laevis GN=rangap1 PE=2 SV=1	tr|Q7ZY43|Q7ZY43_XENLA	63 kDa	0	0.161	0	9
DNA-directed RNA polymerase (Fragment) OS=Xenopus tropicalis GN=polr2a PE=3 SV=1	tr|F7BLR6|F7BLR6_XENTR	215 kDa	0	0.0355	0	8
LOC100101273 protein OS=Xenopus laevis GN=rpl28 PE=2 SV=1	tr|Q66KV6|Q66KV6_XENLA	16 kDa	0.518	0	9	0
60S ribosomal protein L18a (Fragment) OS=Xenopus laevis GN=RPL18A PE=2 SV=1	tr|Q7ZYQ8|Q7ZYQ8_XENLA	21 kDa	0.376	0	8	0
Tetratricopeptide repeat protein 37 OS=Xenopus laevis GN=ttc37 PE=2 SV=1	sp|Q6DFB8|TTC37_XENLA	175 kDa	0	0.0505	0	10
Uncharacterized protein OS=Xenopus tropicalis GN=dsp PE=4 SV=1	tr|F6R4V1|F6R4V1_XENTR	329 kDa	0	0.00666	0	3
Erlin-2-A OS=Xenopus laevis GN=erlin2-a PE=2 SV=1	sp|Q5XH03|ERL2A_XENLA	37 kDa	0	0.364	0	7
60S ribosomal protein L6 OS=Xenopus laevis GN=rpl6 PE=2 SV=1	tr|Q6DJF7|Q6DJF7_XENLA	30 kDa	0.298	0	11	0
DNA polymerase OS=Xenopus laevis GN=POL3 PE=2 SV=1	tr|D0VEW7|D0VEW7_XENLA	125 kDa	0	0.0921	0	12
DNA polymerase OS=Xenopus laevis GN=pold1 PE=2 SV=1	tr|Q642R8|Q642R8_XENLA	125 kDa	0	0.0921	0	12
MGC97603 protein OS=Xenopus tropicalis GN=psmd14 PE=2 SV=1	tr|Q5BJ72|Q5BJ72_XENTR	35 kDa	0	0.235	0	9
MGC80929 protein OS=Xenopus laevis GN=psmd14 PE=2 SV=1	tr|Q7ZX92|Q7ZX92_XENLA	35 kDa	0	0.235	0	9
RFC2 protein OS=Xenopus laevis GN=rfc4 PE=2 SV=1	tr|Q76LD2|Q76LD2_XENLA	40 kDa	0	0.281	0	13
Nup155-prov protein OS=Xenopus laevis GN=nup155 PE=2 SV=1	tr|Q7ZWL0|Q7ZWL0_XENLA	155 kDa	0	0.0641	0	12
MGC68448 protein OS=Xenopus laevis GN=MGC68448 PE=2 SV=1	tr|Q6PAE3|Q6PAE3_XENLA	93 kDa	0.0584	0.0758	4	5
MGC82602 protein OS=Xenopus laevis GN=MGC82602 PE=2 SV=1	tr|Q6GPU5|Q6GPU5_XENLA	16 kDa	0.345	0.472	5	6
Profilin OS=Xenopus laevis GN=MGC64293 PE=2 SV=1	tr|Q7SZB1|Q7SZB1_XENLA	15 kDa	0.117	0.401	2	6
Profilin (Fragment) OS=Xenopus laevis GN=MGC64293 PE=2 SV=1	tr|Q7ZY51|Q7ZY51_XENLA	17 kDa	0.117	0.401	2	6
LOC398314 protein OS=Xenopus laevis GN=dlat PE=2 SV=1	tr|A0AUS4|A0AUS4_XENLA	67 kDa	0	0.153	0	10
LOC398314 protein (Fragment) OS=Xenopus laevis GN=LOC398314 PE=2 SV=1	tr|Q32NX8|Q32NX8_XENLA	66 kDa	0	0.153	0	10
LOC398314 protein (Fragment) OS=Xenopus laevis GN=LOC398314 PE=2 SV=1	tr|Q4KLR0|Q4KLR0_XENLA	63 kDa	0	0.153	0	10
SWI/SNF-related matrix-associated actin-dependent regulator of chromatin subfamily B member 1 OS=Xenopus tropicalis GN=smarcb1 PE=2 SV=1	sp|Q6DFM1|SNF5_XENTR	43 kDa	0	0.238	0	9
SWI/SNF-related matrix-associated actin-dependent regulator of chromatin subfamily B member 1 OS=Xenopus laevis GN=smarcb1 PE=2 SV=1	sp|Q6GQ82|SNF5_XENLA	43 kDa	0	0.238	0	9
SWI/SNF-related matrix-associated actin-dependent regulator of chromatin subfamily B member 1 (Fragment) OS=Xenopus tropicalis GN=smarcb1 PE=4 SV=1	tr|F6UPE3|F6UPE3_XENTR	44 kDa	0	0.238	0	9
Probable histone deacetylase 1-B OS=Xenopus laevis GN=hdac1-b PE=1 SV=1	sp|O42227|HDA1B_XENLA	55 kDa	0	0.219	0	9
Histone deacetylase OS=Xenopus laevis GN=hdac1 PE=2 SV=1	tr|Q7ZYT5|Q7ZYT5_XENLA	55 kDa	0	0.219	0	9
MGC83926 protein OS=Xenopus laevis GN=nup37 PE=2 SV=1	tr|Q66IZ6|Q66IZ6_XENLA	37 kDa	0.0429	0.258	2	9
MGC80116 protein OS=Xenopus laevis GN=trafd1 PE=2 SV=1	tr|Q6GQF0|Q6GQF0_XENLA	68 kDa	0	0.185	0	10
EEF1D protein OS=Xenopus laevis GN=EEF1D PE=2 SV=1	tr|Q91733|Q91733_XENLA	29 kDa	0	0.312	0	9
LOC414552 protein OS=Xenopus laevis GN=tax1bp1 PE=2 SV=1	tr|Q2TAG7|Q2TAG7_XENLA	89 kDa	0	0.108	0	10
60S ribosomal protein L13 (Fragment) OS=Xenopus laevis PE=2 SV=1	tr|Q6EE52|Q6EE52_XENLA	20 kDa	0.461	0	9	0
60S ribosomal protein L13 OS=Xenopus laevis PE=2 SV=1	tr|Q8AVQ1|Q8AVQ1_XENLA	24 kDa	0.461	0	9	0
DNA topoisomerase 2-binding protein 1-A OS=Xenopus laevis GN=topbp1-A PE=1 SV=2	sp|Q800K6|TOB1A_XENLA	169 kDa	0	0.0674	0	10
LOC100158394 protein OS=Xenopus laevis GN=LOC100158394 PE=2 SV=1	tr|Q08AX4|Q08AX4_XENLA	61 kDa	0	0.178	0	10
Peroxiredoxin 2 OS=Xenopus laevis GN=PRDX2 PE=2 SV=1	tr|G3GBS3|G3GBS3_XENLA	22 kDa	0.144	0	5	0
MGC83078 protein OS=Xenopus laevis GN=prdx2 PE=2 SV=1	tr|Q6ING3|Q6ING3_XENLA	22 kDa	0.144	0	5	0
Cofilin-1-B OS=Xenopus laevis GN=cfl1-b PE=1 SV=3	sp|P45593|COF1B_XENLA	19 kDa	0.25	0.167	5	3
LOC495316 protein OS=Xenopus laevis GN=LOC495316 PE=2 SV=1	tr|Q5U5A8|Q5U5A8_XENLA	121 kDa	0	0.0772	0	9
LOC495086 protein OS=Xenopus laevis GN=acly PE=2 SV=1	tr|Q5XH22|Q5XH22_XENLA	120 kDa	0	0.0772	0	9
60S ribosomal protein L8 OS=Xenopus laevis GN=rpl8 PE=2 SV=3	sp|P41116|RL8_XENLA	28 kDa	0.195	0	8	0
60S ribosomal protein L8 OS=Xenopus tropicalis GN=rpl8 PE=2 SV=3	sp|Q6PBF0|RL8_XENTR	28 kDa	0.195	0	8	0
26S proteasome non-ATPase regulatory subunit 11 OS=Xenopus tropicalis GN=psmd11 PE=3 SV=2	sp|F6XBL2|PSD11_XENTR	47 kDa	0	0.156	0	7
Rpl35a-prov protein OS=Xenopus laevis GN=rpl35a PE=4 SV=1	tr|Q7SZB0|Q7SZB0_XENLA	13 kDa	0.455	0	6	0
Proteasome subunit alpha type-7-B OS=Xenopus laevis GN=psma7-b PE=2 SV=1	sp|Q9PVQ1|PSA7B_XENLA	28 kDa	0.121	0.158	4	4
Proteasome subunit alpha type-7-A OS=Xenopus laevis GN=psma7-a PE=2 SV=1	sp|Q9PVY6|PSA7A_XENLA	28 kDa	0.121	0.158	4	4
Proteasome subunit alpha type OS=Xenopus tropicalis GN=psma7 PE=3 SV=1	tr|F6PMD9|F6PMD9_XENTR	28 kDa	0.121	0.158	4	4
Proteasome subunit alpha type OS=Xenopus tropicalis GN=psma7 PE=2 SV=1	tr|Q6P8E6|Q6P8E6_XENTR	28 kDa	0.121	0.158	4	4
Uncharacterized protein (Fragment) OS=Xenopus tropicalis GN=rpl11 PE=3 SV=1	tr|F6USY3|F6USY3_XENTR	20 kDa	0.169	0.135	5	3
MGC53764 protein OS=Xenopus laevis GN=rpn2 PE=2 SV=1	tr|Q7ZWS4|Q7ZWS4_XENLA	69 kDa	0	0.136	0	8
MGC81344 protein OS=Xenopus laevis GN=etaa1 PE=2 SV=1	tr|Q6DFK4|Q6DFK4_XENLA	90 kDa	0	0.115	0	9
LOC446950 protein (Fragment) OS=Xenopus laevis GN=LOC446950 PE=2 SV=1	tr|Q66IN7|Q66IN7_XENLA	36 kDa	0.114	0.156	5	5
Pyruvate kinase OS=Xenopus laevis PE=2 SV=1	tr|Q7ZY25|Q7ZY25_XENLA	57 kDa	0	0.366	0	6
B230399n07 protein OS=Xenopus laevis GN=chd4 PE=2 SV=1	tr|Q7ZWN3|Q7ZWN3_XENLA	215 kDa	0	0.0338	0	9
Cytosine-specific methyltransferase OS=Xenopus laevis GN=LOC100036795 PE=2 SV=1	tr|B1WBA5|B1WBA5_XENLA	168 kDa	0	0.159	0	8
Uncharacterized protein (Fragment) OS=Xenopus tropicalis GN=ehmt2 PE=3 SV=1	tr|F7CR04|F7CR04_XENTR	65 kDa	0	0.113	0	8
Gstm2-prov protein OS=Xenopus laevis GN=gstm1 PE=2 SV=1	tr|Q7SZ23|Q7SZ23_XENLA	25 kDa	0.265	0	8	0
Glutathione S-transferase OS=Xenopus laevis GN=gstm1 PE=2 SV=1	tr|Q90WM9|Q90WM9_XENLA	25 kDa	0.265	0	8	0
MGC89854 protein OS=Xenopus tropicalis GN=rpl37a PE=3 SV=1	tr|Q6AZL0|Q6AZL0_XENTR	10 kDa	0.413	0	7	0
Uncharacterized protein OS=Xenopus tropicalis GN=ube3a PE=4 SV=1	tr|F6U235|F6U235_XENTR	105 kDa	0	0.108	0	11
Ube3a-prov protein OS=Xenopus laevis GN=ube3a PE=2 SV=1	tr|Q7ZTL9|Q7ZTL9_XENLA	104 kDa	0	0.108	0	11
Uncharacterized protein (Fragment) OS=Xenopus tropicalis GN=atp1a3 PE=3 SV=1	tr|F7E0B8|F7E0B8_XENTR	113 kDa	0.117	0	11	0
MGC83916 protein OS=Xenopus laevis GN=mta1 PE=2 SV=1	tr|Q640Z4|Q640Z4_XENLA	71 kDa	0	0.136	0	10
Gp37 OS=Xenopus laevis GN=gp37 PE=2 SV=1	tr|Q9IB72|Q9IB72_XENLA	59 kDa	0	0.118	0	3
Pyruvate kinase (Fragment) OS=Xenopus tropicalis GN=pkm2 PE=3 SV=1	tr|F6W2Y6|F6W2Y6_XENTR	58 kDa	0	0.316	0	3
40S ribosomal protein S7 OS=Xenopus laevis GN=rps7 PE=2 SV=2	sp|P02362|RS7_XENLA	22 kDa	0.175	0.0825	7	2
MGC78843 protein OS=Xenopus laevis GN=irf9 PE=2 SV=1	tr|Q6NS16|Q6NS16_XENLA	44 kDa	0	0.0327	0	2
Cytoskeletal protein Sojo OS=Xenopus laevis GN=sojo PE=2 SV=2	sp|Q9PW73|SOJO_XENLA	154 kDa	0	0.0449	0	6
Uncharacterized protein OS=Xenopus laevis PE=2 SV=1	tr|B7ZRD5|B7ZRD5_XENLA	148 kDa	0	0.0449	0	6
Nucleoside diphosphate kinase A1 OS=Xenopus laevis PE=2 SV=1	sp|P70010|NDKA1_XENLA	17 kDa	0.305	0	6	0
Uncharacterized protein (Fragment) OS=Xenopus tropicalis PE=4 SV=1	tr|L7N2K1|L7N2K1_XENTR	160 kDa	0	0.0421	0	3
MGC114789 protein OS=Xenopus laevis GN=rps15a PE=2 SV=1	tr|Q4QR44|Q4QR44_XENLA	15 kDa	0.346	0	6	0
60S ribosomal protein L19 OS=Xenopus laevis GN=rpl19 PE=2 SV=1	sp|Q7ZYS1|RL19_XENLA	23 kDa	0.294	0	8	0
DNA polymerase alpha catalytic subunit OS=Xenopus laevis GN=pola1 PE=1 SV=1	sp|Q9DE46|DPOLA_XENLA	165 kDa	0	0.0514	0	9
DNA polymerase OS=Xenopus laevis GN=LOC398200 PE=2 SV=1	tr|B1WBE2|B1WBE2_XENLA	165 kDa	0	0.0514	0	9
LOC445881 protein OS=Xenopus laevis GN=srrm1 PE=2 SV=1	tr|Q52L29|Q52L29_XENLA	100 kDa	0	0.078	0	7
LOC445881 protein (Fragment) OS=Xenopus laevis GN=LOC445881 PE=2 SV=1	tr|Q6DD56|Q6DD56_XENLA	85 kDa	0	0.078	0	7
MGC80199 protein OS=Xenopus laevis GN=rpl7a PE=2 SV=1	tr|Q6GQB2|Q6GQB2_XENLA	30 kDa	0.256	0	8	0
60S ribosomal protein L18 OS=Xenopus laevis GN=rpl18 PE=2 SV=1	tr|Q7SZA4|Q7SZA4_XENLA	22 kDa	0.324	0	8	0
60S ribosomal protein L18 OS=Xenopus laevis GN=rpl18 PE=2 SV=1	tr|Q7SZA8|Q7SZA8_XENLA	22 kDa	0.324	0	8	0
Malate dehydrogenase, cytoplasmic OS=Xenopus laevis GN=mdh1 PE=2 SV=1	sp|Q6PAB3|MDHC_XENLA	36 kDa	0.198	0	8	0
LOC414649 protein (Fragment) OS=Xenopus laevis GN=LOC414649 PE=2 SV=1	tr|B1H1P6|B1H1P6_XENLA	97 kDa	0	0.163	0	8
Uncharacterized protein (Fragment) OS=Xenopus tropicalis GN=eif4e1b PE=3 SV=1	tr|F6S1U7|F6S1U7_XENTR	24 kDa	0	0.27	0	8
Uncharacterized protein (Fragment) OS=Xenopus tropicalis GN=eif4e1b PE=3 SV=1	tr|F7BQQ9|F7BQQ9_XENTR	25 kDa	0	0.27	0	8
Uncharacterized protein OS=Xenopus tropicalis GN=agl PE=4 SV=1	tr|F7D8W4|F7D8W4_XENTR	174 kDa	0	0.0509	0	10
MGC68929 protein OS=Xenopus laevis GN=iars PE=2 SV=1	tr|Q6P284|Q6P284_XENLA	144 kDa	0	0.0635	0	10
60S ribosomal protein L27 OS=Xenopus tropicalis GN=rpl27 PE=2 SV=1	tr|Q28FP8|Q28FP8_XENTR	16 kDa	0.228	0	4	0
60S ribosomal protein L27 OS=Xenopus laevis GN=rpl27 PE=2 SV=1	tr|Q6PHL5|Q6PHL5_XENLA	16 kDa	0.228	0	4	0
MGC84007 protein OS=Xenopus laevis GN=MGC84007 PE=2 SV=1	tr|Q6GM34|Q6GM34_XENLA	76 kDa	0	0.0271	0	2
Alpha-enolase OS=Xenopus laevis GN=eno1 PE=2 SV=2	sp|P08734|ENOA_XENLA	47 kDa	0.0622	0	4	0
Eno1-prov protein OS=Xenopus laevis GN=eno1 PE=2 SV=1	tr|Q7SZ25|Q7SZ25_XENLA	47 kDa	0.0622	0	4	0
MGC53543 protein OS=Xenopus laevis GN=eno1 PE=2 SV=1	tr|Q8AVT0|Q8AVT0_XENLA	47 kDa	0.0622	0	4	0
MGC83164 protein OS=Xenopus laevis GN=MGC83164 PE=2 SV=1	tr|Q6IRP2|Q6IRP2_XENLA	40 kDa	0	0.109	0	6
Phosphoglycerate kinase OS=Xenopus laevis GN=pgk1 PE=2 SV=1	tr|Q6DD48|Q6DD48_XENLA	45 kDa	0	0.127	0	7
Peripherin OS=Xenopus laevis GN=prph PE=2 SV=1	sp|P48676|PERI_XENLA	52 kDa	0.0461	0.121	2	5
Uncharacterized protein (Fragment) OS=Xenopus tropicalis GN=prph PE=3 SV=1	tr|F6X2U3|F6X2U3_XENTR	54 kDa	0.0461	0.121	2	5
Peripherin OS=Xenopus tropicalis GN=prph PE=2 SV=1	tr|Q6NVN8|Q6NVN8_XENTR	52 kDa	0.0461	0.121	2	5
Plasticin protein OS=Xenopus laevis GN=prph PE=2 SV=1	tr|Q7ZX72|Q7ZX72_XENLA	52 kDa	0.0461	0.121	2	5
LOC443576 protein (Fragment) OS=Xenopus laevis GN=LOC443576 PE=2 SV=1	tr|Q6ING0|Q6ING0_XENLA	64 kDa	0.0776	0.0877	5	4
Uncharacterized protein OS=Xenopus tropicalis GN=cenpe PE=3 SV=1	tr|F6TSH1|F6TSH1_XENTR	339 kDa	0	0.0598	0	4
MGC52985 protein OS=Xenopus laevis GN=srsf6 PE=2 SV=1	tr|Q7ZWX1|Q7ZWX1_XENLA	77 kDa	0	0.0945	0	7
MGC82306 protein OS=Xenopus laevis GN=rps18 PE=2 SV=1	tr|Q6NTT2|Q6NTT2_XENLA	18 kDa	0.329	0	7	0
Triosephosphate isomerase OS=Xenopus laevis GN=tpi1 PE=2 SV=1	sp|Q7ZWN5|TPIS_XENLA	27 kDa	0.25	0	6	0
IL4I1 protein OS=Xenopus laevis GN=nup62 PE=2 SV=1	tr|Q91349|Q91349_XENLA	56 kDa	0	0.13	0	6
ATP synthase subunit beta OS=Xenopus tropicalis GN=atp5b PE=3 SV=1	tr|F6ZRS8|F6ZRS8_XENTR	56 kDa	0	0.184	0	8
ATP synthase subunit beta OS=Xenopus tropicalis GN=atp5b PE=3 SV=1	tr|F7CKS7|F7CKS7_XENTR	57 kDa	0	0.184	0	8
ATP synthase subunit beta OS=Xenopus laevis GN=atp5b PE=2 SV=1	tr|Q7ZWR6|Q7ZWR6_XENLA	56 kDa	0	0.184	0	8
B-cell CLL/lymphoma 7 protein family member A OS=Xenopus laevis GN=bcl7a PE=2 SV=1	sp|Q5XH61|BCL7A_XENLA	25 kDa	0	0.199	0	6
LOC100037176 protein OS=Xenopus laevis GN=LOC100037176 PE=2 SV=1	tr|A2VD69|A2VD69_XENLA	70 kDa	0	0.0982	0	7
Egg envelope glycoprotein (Fragment) OS=Xenopus laevis GN=ZPY1 PE=2 SV=1	tr|Q4VGP0|Q4VGP0_XENLA	108 kDa	0	0.0698	0	7
Eukaryotic translation initiation factor 3 subunit M OS=Xenopus laevis GN=eif3m PE=2 SV=1	sp|Q7ZYU8|EIF3M_XENLA	42 kDa	0	0.128	0	6
Cullin-1 OS=Xenopus tropicalis GN=cul1 PE=2 SV=1	tr|Q1KMU1|Q1KMU1_XENTR	90 kDa	0	0.0825	0	8
MGC114992 protein OS=Xenopus laevis GN=MGC114992 PE=2 SV=1	tr|Q4V7X4|Q4V7X4_XENLA	90 kDa	0	0.0825	0	8
MGC115014 protein OS=Xenopus laevis GN=cul1 PE=2 SV=1	tr|Q566I2|Q566I2_XENLA	90 kDa	0	0.0825	0	8
Rpl34 protein OS=Xenopus laevis GN=rpl34 PE=4 SV=1	tr|Q4FZQ3|Q4FZQ3_XENLA	13 kDa	0.479	0	9	0
Ribosomal protein L34 OS=Xenopus laevis GN=rpl34 PE=4 SV=2	tr|Q8QFW7|Q8QFW7_XENLA	13 kDa	0.479	0	9	0
MGC84231 protein OS=Xenopus laevis GN=psmd13 PE=2 SV=1	tr|Q66IX2|Q66IX2_XENLA	43 kDa	0	0.238	0	9
MGC69168 protein OS=Xenopus laevis GN=slc25a13 PE=2 SV=1	tr|Q6PCF1|Q6PCF1_XENLA	75 kDa	0	0.101	0	8
Paics-prov protein OS=Xenopus laevis PE=2 SV=1	tr|Q8AVT1|Q8AVT1_XENLA	47 kDa	0.08	0	6	0
MGC80413 protein OS=Xenopus laevis GN=sec24d PE=2 SV=1	tr|Q641I5|Q641I5_XENLA	124 kDa	0	0.0657	0	8
Uncharacterized protein (Fragment) OS=Xenopus tropicalis GN=rpl12 PE=3 SV=1	tr|F7A7L1|F7A7L1_XENTR	21 kDa	0.169	0	4	0
Uncharacterized protein (Fragment) OS=Xenopus tropicalis GN=rpl12 PE=3 SV=1	tr|F7E592|F7E592_XENTR	16 kDa	0.169	0	4	0
Rpl12-prov protein OS=Xenopus laevis GN=rpl12 PE=2 SV=1	tr|Q8AVW0|Q8AVW0_XENLA	18 kDa	0.169	0	4	0
Heat shock protein 90kDa alpha (Cytosolic), class B member 1 OS=Xenopus tropicalis GN=hsp90ab1 PE=2 SV=1	tr|Q5BL42|Q5BL42_XENTR	83 kDa	0	0.337	0	3
MGC83495 protein OS=Xenopus laevis GN=vwa5a.2 PE=2 SV=1	tr|Q6IND5|Q6IND5_XENLA	94 kDa	0.0163	0.0395	2	4
Uncharacterized protein (Fragment) OS=Xenopus tropicalis GN=pa2g4 PE=4 SV=1	tr|F7EB36|F7EB36_XENTR	44 kDa	0.038	0.104	2	5
Pa2g4 protein OS=Xenopus laevis GN=Pa2g4 PE=2 SV=1	tr|Q5U5C4|Q5U5C4_XENLA	43 kDa	0.038	0.104	2	5
MGC80858 protein OS=Xenopus laevis GN=pa2g4 PE=2 SV=1	tr|Q6GNV0|Q6GNV0_XENLA	43 kDa	0.038	0.104	2	5
Pa2g4 protein (Fragment) OS=Xenopus laevis GN=Pa2g4 PE=2 SV=1	tr|Q7ZXR5|Q7ZXR5_XENLA	44 kDa	0.038	0.104	2	5
LOC398563 protein OS=Xenopus laevis GN=LOC398563 PE=2 SV=1	tr|Q6GNA3|Q6GNA3_XENLA	65 kDa	0.0272	0.0492	2	3
LOC398563 protein (Fragment) OS=Xenopus laevis GN=LOC398563 PE=2 SV=1	tr|Q7ZXU0|Q7ZXU0_XENLA	66 kDa	0.0272	0.0492	2	3
Ppp2r1b protein OS=Xenopus laevis GN=ppp2r1b PE=2 SV=1	tr|Q7ZYM9|Q7ZYM9_XENLA	66 kDa	0.0272	0.0492	2	3
Annexin A2-B OS=Xenopus laevis GN=anxa2-b PE=2 SV=3	sp|P24801|ANX2B_XENLA	39 kDa	0.0353	0.0353	2	2
Annexin (Fragment) OS=Xenopus laevis PE=2 SV=2	tr|Q92128|Q92128_XENLA	36 kDa	0.0353	0.0353	2	2
Enhancer of mRNA-decapping protein 4 OS=Xenopus laevis GN=edc4 PE=2 SV=1	sp|Q7ZXT3|EDC4_XENLA	154 kDa	0	0.0316	0	5
Uncharacterized protein OS=Xenopus tropicalis GN=edc4 PE=4 SV=1	tr|F6UYC3|F6UYC3_XENTR	155 kDa	0	0.0316	0	5
MGC85439 protein OS=Xenopus laevis GN=esd PE=2 SV=1	tr|Q66KU0|Q66KU0_XENLA	32 kDa	0.121	0.0851	4	3
40S ribosomal protein S20 OS=Xenopus laevis GN=rps20 PE=1 SV=1	sp|P23403|RS20_XENLA	13 kDa	0.269	0.328	5	3
Slc25a3-prov protein OS=Xenopus laevis GN=slc25a3 PE=2 SV=1	tr|Q7ZTJ1|Q7ZTJ1_XENLA	40 kDa	0	0.136	0	6
MGC83076 protein OS=Xenopus laevis GN=rpl14 PE=2 SV=1	tr|Q6NTR4|Q6NTR4_XENLA	16 kDa	0.304	0	6	0
mRNA export factor OS=Xenopus tropicalis GN=rae1 PE=2 SV=1	sp|Q5FVA9|RAE1L_XENTR	41 kDa	0.0924	0.0543	5	3
LOC100049109 protein OS=Xenopus laevis GN=rae1 PE=2 SV=1	tr|A3KND1|A3KND1_XENLA	41 kDa	0.0924	0.0543	5	3
Rae1/Gle2 OS=Xenopus laevis GN=Rae1/Gle2 PE=1 SV=1	tr|Q7ZZY7|Q7ZZY7_XENLA	41 kDa	0.0924	0.0543	5	3
Casein kinase II subunit alpha OS=Xenopus laevis GN=csnk2a1 PE=2 SV=2	sp|P28020|CSK21_XENLA	45 kDa	0	0.0791	0	4
Ck2a1 protein OS=Xenopus laevis GN=csnk2a1 PE=2 SV=1	tr|Q6INV5|Q6INV5_XENLA	46 kDa	0	0.0791	0	4
Glyceraldehyde-3-phosphate dehydrogenase type B OS=Xenopus laevis GN=gapdh PE=2 SV=1	tr|Q8AY70|Q8AY70_XENLA	36 kDa	0	0.234	0	4
60S ribosomal protein L10a OS=Xenopus laevis GN=rpl10a PE=2 SV=1	sp|Q7ZYS8|RL10A_XENLA	25 kDa	0.194	0	6	0
Ribosomal protein OS=Xenopus tropicalis GN=rpl10a PE=3 SV=1	tr|F7B0K5|F7B0K5_XENTR	30 kDa	0.194	0	6	0
Adsl-prov protein OS=Xenopus laevis GN=adsl PE=2 SV=1	tr|Q7ZY16|Q7ZY16_XENLA	57 kDa	0	0.121	0	7
Uncharacterized protein OS=Xenopus tropicalis PE=4 SV=1	tr|F7CFX5|F7CFX5_XENTR	139 kDa	0	0.0442	0	6
MGC80700 protein OS=Xenopus laevis GN=MGC80700 PE=2 SV=1	tr|Q6GP41|Q6GP41_XENLA	19 kDa	0.131	0	5	0
MGC64285 protein OS=Xenopus laevis GN=rpl21 PE=2 SV=1	tr|Q7SZB3|Q7SZB3_XENLA	19 kDa	0.131	0	5	0
RNPC7 protein OS=Xenopus laevis GN=rbm25 PE=2 SV=1	tr|Q08B25|Q08B25_XENLA	96 kDa	0	0.0749	0	6
Uncharacterized protein OS=Xenopus tropicalis GN=kpnb1 PE=4 SV=1	tr|F7DQB5|F7DQB5_XENTR	97 kDa	0	0.208	0	2
MGC78865 protein OS=Xenopus laevis GN=MGC78865 PE=2 SV=1	tr|Q6IRB1|Q6IRB1_XENLA	34 kDa	0	0.187	0	6
Uncharacterized protein (Fragment) OS=Xenopus tropicalis GN=cope PE=4 SV=1	tr|F6UHV7|F6UHV7_XENTR	35 kDa	0	0.123	0	5
Uncharacterized protein (Fragment) OS=Xenopus tropicalis GN=ehmt1 PE=3 SV=1	tr|F7ESY0|F7ESY0_XENTR	141 kDa	0	0.0427	0	7
Uncharacterized protein OS=Xenopus tropicalis GN=myef2 PE=4 SV=1	tr|F6Y2Y1|F6Y2Y1_XENTR	71 kDa	0	0.0881	0	6
Uncharacterized protein (Fragment) OS=Xenopus tropicalis GN=myef2 PE=4 SV=1	tr|F6ZJV7|F6ZJV7_XENTR	65 kDa	0	0.0881	0	6
MGC82093 protein OS=Xenopus laevis GN=lars PE=2 SV=1	tr|Q6AX83|Q6AX83_XENLA	134 kDa	0	0.0501	0	7
26S protease regulatory subunit 6A-A OS=Xenopus laevis GN=psmc3-a PE=2 SV=1	sp|O42587|PR6AA_XENLA	45 kDa	0	0.193	0	8
Uncharacterized protein (Fragment) OS=Xenopus tropicalis GN=psmc3 PE=4 SV=1	tr|F6V1I7|F6V1I7_XENTR	49 kDa	0	0.193	0	8
Psmc3-prov protein OS=Xenopus laevis PE=2 SV=1	tr|Q7SZ30|Q7SZ30_XENLA	47 kDa	0	0.193	0	8
Nucleoporin seh1-A OS=Xenopus laevis GN=seh1l-a PE=2 SV=1	sp|Q4FZW5|SEH1A_XENLA	40 kDa	0	0.2	0	7
Nucleoporin seh1 OS=Xenopus tropicalis GN=seh1l PE=2 SV=1	sp|Q5U4Y8|SEH1_XENTR	40 kDa	0	0.2	0	7
Nucleoporin seh1-B OS=Xenopus laevis GN=seh1l-b PE=2 SV=1	sp|Q6GNF1|SEH1B_XENLA	40 kDa	0	0.2	0	7
Nucleoporin seh1 OS=Xenopus tropicalis GN=seh1l PE=4 SV=1	tr|F6W6A7|F6W6A7_XENTR	40 kDa	0	0.2	0	7
Origin recognition complex subunit 2 OS=Xenopus laevis GN=orc2 PE=2 SV=1	sp|Q91628|ORC2_XENLA	63 kDa	0	0.115	0	7
Orc2-a protein OS=Xenopus laevis GN=orc2 PE=2 SV=1	tr|Q5XGS9|Q5XGS9_XENLA	63 kDa	0	0.115	0	7
Kinesin-like protein KIF2C OS=Xenopus laevis GN=kif2c PE=1 SV=2	sp|Q91636|KIF2C_XENLA	83 kDa	0	0.144	0	8
Cleavage and polyadenylation specificity factor subunit 2 OS=Xenopus laevis GN=cpsf2 PE=1 SV=1	sp|Q9W799|CPSF2_XENLA	89 kDa	0	0.0728	0	7
Chc1-b protein OS=Xenopus laevis GN=rcc1 PE=2 SV=1	tr|Q32N89|Q32N89_XENLA	45 kDa	0	0.219	0	7
Chc1-b-prov protein OS=Xenopus laevis GN=chc1-b-prov PE=2 SV=1	tr|Q6IP87|Q6IP87_XENLA	45 kDa	0	0.219	0	7
MGC80325 protein OS=Xenopus laevis GN=MGC80325 PE=2 SV=1	tr|Q6GQ59|Q6GQ59_XENLA	38 kDa	0	0.212	0	8
MGC81391 protein OS=Xenopus laevis GN=rfc2 PE=2 SV=1	tr|Q6NRU3|Q6NRU3_XENLA	38 kDa	0	0.218	0	8
Eukaryotic translation initiation factor 3 subunit D OS=Xenopus laevis GN=eif3d PE=2 SV=1	sp|Q7ZTM9|EIF3D_XENLA	64 kDa	0	0.0945	0	6
Lissencephaly-1 homolog OS=Xenopus tropicalis GN=pafah1b1 PE=2 SV=3	sp|Q6NZH4|LIS1_XENTR	47 kDa	0	0.202	0	8
Uncharacterized protein (Fragment) OS=Xenopus tropicalis GN=LOC100036715 PE=4 SV=1	tr|F7AGI7|F7AGI7_XENTR	296 kDa	0	0.0165	0	7
LOC733422 protein OS=Xenopus laevis GN=c1s PE=2 SV=1	tr|A0JMR1|A0JMR1_XENLA	77 kDa	0	0.0233	0	2
LOC733422 protein (Fragment) OS=Xenopus laevis GN=LOC733422 PE=2 SV=1	tr|Q32N65|Q32N65_XENLA	76 kDa	0	0.0233	0	2
Histone H2A OS=Xenopus laevis GN=hist1h2aa PE=2 SV=1	tr|Q6DKE3|Q6DKE3_XENLA	15 kDa	0.0863	0.23	2	4
Egg envelope component ZPAX OS=Xenopus laevis GN=LOC398158 PE=2 SV=1	tr|B4F6R0|B4F6R0_XENLA	102 kDa	0	0.0442	0	5
Egg envelope component ZPAX OS=Xenopus laevis GN=LOC398158 PE=2 SV=1	tr|B7ZQD3|B7ZQD3_XENLA	101 kDa	0	0.0442	0	5
Egg envelope component ZPAX OS=Xenopus laevis GN=zpax PE=2 SV=1	tr|Q9I9R5|Q9I9R5_XENLA	101 kDa	0	0.0442	0	5
Uncharacterized protein OS=Xenopus tropicalis GN=hdlbp PE=4 SV=1	tr|F6U0X4|F6U0X4_XENTR	143 kDa	0	0.0195	0	3
LOC100101274 protein OS=Xenopus laevis GN=LOC100101274 PE=2 SV=1	tr|Q5U4L0|Q5U4L0_XENLA	35 kDa	0	0.0688	0	4
MGC80868 protein OS=Xenopus laevis GN=apaf1 PE=2 SV=1	tr|Q6GNU6|Q6GNU6_XENLA	142 kDa	0	0.0168	0	2
LOC733268 protein OS=Xenopus laevis GN=LOC733268 PE=2 SV=1	tr|Q0IH65|Q0IH65_XENLA	27 kDa	0	0.115	0	3
LOC733268 protein (Fragment) OS=Xenopus laevis GN=LOC733268 PE=2 SV=1	tr|Q4V7H4|Q4V7H4_XENLA	30 kDa	0	0.115	0	3
MGC81473 protein OS=Xenopus laevis GN=cbr3 PE=2 SV=1	tr|Q6GR06|Q6GR06_XENLA	30 kDa	0	0.134	0	5
Heterogeneous nuclear ribonucleoprotein D-like-B OS=Xenopus laevis GN=hnrnpdl-b PE=2 SV=1	sp|Q6NU14|HNDLB_XENLA	33 kDa	0.055	0.158	2	5
Microtubule-associated protein OS=Xenopus tropicalis GN=map4 PE=3 SV=1	tr|F6VEU3|F6VEU3_XENTR	123 kDa	0	0.0137	0	2
Microtubule-associated protein OS=Xenopus tropicalis GN=map4 PE=3 SV=1	tr|F6YYU0|F6YYU0_XENTR	113 kDa	0	0.0137	0	2
MGC114813 protein OS=Xenopus laevis GN=psmc6 PE=2 SV=1	tr|Q4QR39|Q4QR39_XENLA	44 kDa	0	0.131	0	6
Psmc6 protein (Fragment) OS=Xenopus laevis GN=Psmc6 PE=2 SV=1	tr|Q6GN74|Q6GN74_XENLA	45 kDa	0	0.131	0	6
Psmc6 protein (Fragment) OS=Xenopus laevis GN=Psmc6 PE=2 SV=1	tr|Q7ZX98|Q7ZX98_XENLA	46 kDa	0	0.131	0	6
Creatine kinase isozyme IV (Fragment) OS=Xenopus laevis PE=3 SV=1	tr|Q7LZG6|Q7LZG6_XENLA	40 kDa	0.119	0	6	0
Ckb-prov protein OS=Xenopus laevis GN=ckb PE=2 SV=1	tr|Q8AVH2|Q8AVH2_XENLA	42 kDa	0.119	0	6	0
Annexin OS=Xenopus laevis GN=anxa4 PE=2 SV=1	tr|Q90X16|Q90X16_XENLA	36 kDa	0	0.109	0	4
60S ribosomal protein L22 OS=Xenopus laevis GN=rpl22 PE=2 SV=2	sp|P50886|RL22_XENLA	15 kDa	0.328	0	5	0
60S ribosomal protein L22 OS=Xenopus tropicalis GN=rpl22 PE=2 SV=3	sp|Q28IL6|RL22_XENTR	15 kDa	0.328	0	5	0
Prp-8-prov protein OS=Xenopus laevis GN=prpf8 PE=2 SV=1	tr|Q7ZX28|Q7ZX28_XENLA	274 kDa	0	0.015	0	5
Echinoderm microtubule-associated protein-like 4 OS=Xenopus laevis GN=eml4 PE=2 SV=1	sp|Q2TAF3|EMAL4_XENLA	102 kDa	0	0.069	0	6
Eukaryotic translation initiation factor 3 subunit H OS=Xenopus laevis GN=eif3h PE=2 SV=1	sp|Q5PPY6|EIF3H_XENLA	38 kDa	0	0.123	0	6
Mitogen-activated protein kinase-binding protein 1 OS=Xenopus laevis GN=mapkbp1 PE=2 SV=1	sp|Q6DFF9|MABP1_XENLA	174 kDa	0	0.0468	0	7
Interferon-inducible double-stranded RNA-dependent protein kinase activator A homolog A OS=Xenopus laevis GN=prkra-a PE=2 SV=1	sp|Q7ZYA5|PRKAA_XENLA	34 kDa	0	0.278	0	7
Interferon-inducible double-stranded RNA-dependent protein kinase activator A homolog B OS=Xenopus laevis GN=prkra-b PE=1 SV=1	sp|Q91836|PRKAB_XENLA	33 kDa	0	0.278	0	7
Origin recognition complex associated protein p81 OS=Xenopus laevis GN=orc3 PE=2 SV=1	tr|O93513|O93513_XENLA	81 kDa	0	0.0903	0	7
Orc3l protein OS=Xenopus laevis GN=orc3l PE=2 SV=1	tr|Q7ZTR4|Q7ZTR4_XENLA	81 kDa	0	0.0903	0	7
MGC131227 protein OS=Xenopus laevis GN=MGC131227 PE=2 SV=1	tr|Q32NH4|Q32NH4_XENLA	72 kDa	0	0.368	0	6
MGC69117 protein OS=Xenopus laevis GN=spats2 PE=2 SV=1	tr|Q6PF30|Q6PF30_XENLA	60 kDa	0	0.132	0	6
Proteasome subunit alpha type OS=Xenopus laevis GN=psma4 PE=2 SV=1	tr|Q7ZTM2|Q7ZTM2_XENLA	29 kDa	0	0.226	0	6
Ndufs1-prov protein OS=Xenopus laevis GN=ndufs1 PE=2 SV=1	tr|Q802B7|Q802B7_XENLA	80 kDa	0	0.0922	0	7
MGC69114 protein OS=Xenopus laevis GN=tktl2 PE=2 SV=1	tr|Q9I8J7|Q9I8J7_XENLA	67 kDa	0.0816	0	7	0
MGC85428 protein OS=Xenopus laevis GN=rpl36a PE=3 SV=1	tr|Q66KU5|Q66KU5_XENLA	12 kDa	0.311	0	6	0
Ribosomal protein L36A OS=Xenopus tropicalis GN=rpl36a PE=3 SV=1	tr|Q6DER8|Q6DER8_XENTR	12 kDa	0.311	0	6	0
Uncharacterized protein (Fragment) OS=Xenopus tropicalis PE=4 SV=1	tr|F6QD59|F6QD59_XENTR	128 kDa	0	0.0175	0	2
Uncharacterized protein (Fragment) OS=Xenopus tropicalis GN=ddx20 PE=4 SV=1	tr|F6ZDW4|F6ZDW4_XENTR	84 kDa	0	0.0241	0	2
MGC81450 protein OS=Xenopus laevis GN=pgam1 PE=2 SV=1	tr|Q6IRQ8|Q6IRQ8_XENLA	29 kDa	0	0.13	0	4
LOC100036836 protein OS=Xenopus laevis GN=gse1 PE=2 SV=1	tr|A1L1G6|A1L1G6_XENLA	138 kDa	0	0.0402	0	5
MGC116533 protein OS=Xenopus laevis GN=stoml2 PE=2 SV=1	tr|Q4KL98|Q4KL98_XENLA	23 kDa	0.0991	0.193	2	4
Uncharacterized protein OS=Xenopus tropicalis GN=fam115a PE=4 SV=1	tr|F6Q9Z6|F6Q9Z6_XENTR	93 kDa	0.0204	0.0336	3	3
Uncharacterized protein (Fragment) OS=Xenopus tropicalis GN=fam115a PE=4 SV=1	tr|F7D6J3|F7D6J3_XENTR	101 kDa	0.0204	0.0336	3	3
40S ribosomal protein S24 OS=Xenopus laevis GN=rps24 PE=2 SV=1	sp|P02377|RS24_XENLA	15 kDa	0.242	0	4	0
40S ribosomal protein S24 OS=Xenopus tropicalis GN=rps24 PE=2 SV=1	tr|A4IHK4|A4IHK4_XENTR	15 kDa	0.242	0	4	0
40S ribosomal protein S24 OS=Xenopus tropicalis GN=rps24 PE=3 SV=1	tr|F6VAL5|F6VAL5_XENTR	15 kDa	0.242	0	4	0
MGC97820 protein OS=Xenopus tropicalis GN=tuba3e PE=2 SV=1	tr|Q5EB23|Q5EB23_XENTR	50 kDa	0	0.399	0	3
MGC64490 protein OS=Xenopus laevis GN=rps5 PE=2 SV=1	tr|Q7SYU3|Q7SYU3_XENLA	23 kDa	0.182	0	5	0
40S ribosomal protein S13 OS=Xenopus laevis GN=rps13 PE=3 SV=2	sp|P49393|RS13_XENLA	17 kDa	0.212	0	4	0
Rps13-prov protein OS=Xenopus laevis GN=rps13 PE=2 SV=1	tr|Q7SZT6|Q7SZT6_XENLA	17 kDa	0.212	0	4	0
40S ribosomal protein S12 OS=Xenopus laevis GN=rps12 PE=2 SV=2	sp|P47840|RS12_XENLA	14 kDa	0	0.364	0	4
40S ribosomal protein S12 OS=Xenopus laevis GN=rps12 PE=2 SV=1	tr|Q6PH94|Q6PH94_XENLA	15 kDa	0	0.364	0	4
40S ribosomal protein S12 OS=Xenopus laevis GN=rps12 PE=2 SV=1	tr|Q7ZY09|Q7ZY09_XENLA	14 kDa	0	0.364	0	4
MGC132149 protein OS=Xenopus laevis GN=ubap2 PE=2 SV=1	tr|Q32N72|Q32N72_XENLA	63 kDa	0	0.0805	0	5
MGC114631 protein OS=Xenopus laevis GN=MGC114631 PE=2 SV=1	tr|Q498L1|Q498L1_XENLA	105 kDa	0	0.0473	0	5
LOC446265 protein OS=Xenopus laevis GN=psmd1 PE=2 SV=1	tr|Q4V874|Q4V874_XENLA	105 kDa	0	0.0473	0	5
LOC446265 protein (Fragment) OS=Xenopus laevis GN=LOC446265 PE=2 SV=1	tr|Q6AX85|Q6AX85_XENLA	93 kDa	0	0.0473	0	5
Flap endonuclease 1-A OS=Xenopus laevis GN=fen1-a PE=1 SV=1	sp|P70040|FEN1A_XENLA	43 kDa	0	0.0942	0	3
Arginine and glutamate-rich protein 1 OS=Xenopus tropicalis GN=arglu1 PE=2 SV=1	sp|Q6P2W5|ARGL1_XENTR	32 kDa	0	0.14	0	5
Nucleophosmin OS=Xenopus laevis GN=npm1 PE=1 SV=1	sp|P07222|NPM_XENLA	34 kDa	0	0.11	0	4
Npm1 protein OS=Xenopus laevis GN=npm1 PE=2 SV=1	tr|Q7ZTP6|Q7ZTP6_XENLA	34 kDa	0	0.11	0	4
Uncharacterized protein (Fragment) OS=Xenopus tropicalis PE=4 SV=1	tr|F6X9A8|F6X9A8_XENTR	38 kDa	0	0.0945	0	4
MGC84207 protein OS=Xenopus laevis GN=vta1 PE=2 SV=1	tr|Q66IX6|Q66IX6_XENLA	34 kDa	0	0.0891	0	3
Uncharacterized protein OS=Xenopus tropicalis GN=skiv2l PE=4 SV=1	tr|F7CKF2|F7CKF2_XENTR	140 kDa	0	0.0351	0	5
MGC132396 protein OS=Xenopus laevis GN=tbcb PE=2 SV=1	tr|Q3KPK1|Q3KPK1_XENLA	28 kDa	0	0.195	0	5
Itm1 protein OS=Xenopus laevis GN=stt3a PE=2 SV=1	tr|Q5U4M7|Q5U4M7_XENLA	81 kDa	0	0.0766	0	6
Baf53a-pending-prov protein OS=Xenopus laevis GN=actl6a PE=2 SV=1	tr|Q7ZYI5|Q7ZYI5_XENLA	48 kDa	0	0.121	0	5
E3 ubiquitin-protein ligase OS=Xenopus tropicalis GN=wwp2 PE=4 SV=1	tr|F6VJY6|F6VJY6_XENTR	85 kDa	0	0.0658	0	6
E3 ubiquitin-protein ligase OS=Xenopus tropicalis GN=wwp2 PE=4 SV=1	tr|F7A867|F7A867_XENTR	85 kDa	0	0.0658	0	6
GTP-binding nuclear protein Ran OS=Xenopus laevis GN=ran PE=1 SV=2	sp|P52301|RAN_XENLA	24 kDa	0.241	0	6	0
GTP-binding nuclear protein Ran OS=Xenopus tropicalis GN=ran PE=2 SV=1	sp|Q6GL85|RAN_XENTR	24 kDa	0.241	0	6	0
GTP-binding nuclear protein Ran OS=Xenopus tropicalis GN=ran PE=4 SV=1	tr|F7E0W8|F7E0W8_XENTR	25 kDa	0.241	0	6	0
MGC81461 protein OS=Xenopus laevis GN=ubxn7 PE=2 SV=1	tr|Q6NTX4|Q6NTX4_XENLA	55 kDa	0	0.121	0	6
LOC495269 protein (Fragment) OS=Xenopus laevis GN=LOC495269 PE=2 SV=1	tr|Q5XGR5|Q5XGR5_XENLA	37 kDa	0	0.146	0	5
Programmed cell death 8 (Apoptosis-inducing factor) OS=Xenopus tropicalis GN=aifm1 PE=2 SV=1	tr|Q28IZ0|Q28IZ0_XENTR	69 kDa	0	0.0739	0	5
Adenosylhomocysteinase A OS=Xenopus laevis GN=ahcy-a PE=2 SV=1	sp|P51893|SAHHA_XENLA	48 kDa	0.0947	0	5	0
Adenosylhomocysteinase OS=Xenopus tropicalis GN=ahcy PE=2 SV=1	tr|Q28IH7|Q28IH7_XENTR	48 kDa	0.0947	0	5	0
MGC68625 protein OS=Xenopus laevis GN=MGC68625 PE=2 SV=1	tr|Q6P430|Q6P430_XENLA	31 kDa	0	0.224	0	6
DNA replication ATP-dependent helicase/nuclease DNA2 OS=Xenopus laevis GN=dna2 PE=1 SV=1	sp|Q8QHA5|DNA2_XENLA	120 kDa	0	0.0456	0	6
Nuclear/mitotic apparatus protein OS=Xenopus laevis GN=numa1 PE=2 SV=1	tr|P70012|P70012_XENLA	257 kDa	0	0.0249	0	6
MGC54001 protein OS=Xenopus laevis GN=casc3 PE=2 SV=1	tr|Q801T5|Q801T5_XENLA	77 kDa	0	0.0883	0	5
Uncharacterized protein OS=Xenopus tropicalis GN=rps14 PE=2 SV=1	tr|A4IGS7|A4IGS7_XENTR	16 kDa	0.139	0	3	0
Rps14-prov protein OS=Xenopus laevis GN=rps14 PE=2 SV=1	tr|Q6PI76|Q6PI76_XENLA	16 kDa	0.139	0	3	0
Uncharacterized protein OS=Xenopus tropicalis GN=cpsf1 PE=4 SV=1	tr|F6QPS2|F6QPS2_XENTR	70 kDa	0	0.0268	0	2
MGC86356 protein OS=Xenopus laevis GN=rps26 PE=4 SV=1	tr|Q6AZL7|Q6AZL7_XENLA	13 kDa	0.139	0	2	0
MGC89670 protein OS=Xenopus tropicalis GN=rps26 PE=4 SV=1	tr|Q6DDC9|Q6DDC9_XENTR	13 kDa	0.139	0	2	0
Eukaryotic translation initiation factor 3 subunit B OS=Xenopus laevis GN=eif3b PE=2 SV=1	sp|Q569Z1|EIF3B_XENLA	80 kDa	0	0.219	0	2
Uncharacterized protein (Fragment) OS=Xenopus tropicalis GN=cd163 PE=4 SV=1	tr|L7N2Z1|L7N2Z1_XENTR	145 kDa	0	0.0137	0	2
LOC398743 protein OS=Xenopus laevis GN=upk3a PE=2 SV=1	tr|Q75W53|Q75W53_XENLA	29 kDa	0	0.147	0	3
Eukaryotic translation initiation factor 3, subunit 5 epsilon, 47kDa (Fragment) OS=Xenopus tropicalis GN=eif3f PE=2 SV=1	tr|Q28FS0|Q28FS0_XENTR	31 kDa	0	0.0868	0	3
Ard1-prov protein OS=Xenopus laevis GN=naa10 PE=2 SV=1	tr|Q7ZXW3|Q7ZXW3_XENLA	27 kDa	0	0.131	0	4
Uncharacterized protein (Fragment) OS=Xenopus tropicalis PE=4 SV=1	tr|F7DEG5|F7DEG5_XENTR	10 kDa	0.348	0	4	0
Ribosomal protein S25 OS=Xenopus tropicalis GN=rps25 PE=2 SV=1	tr|Q6DET7|Q6DET7_XENTR	14 kDa	0.348	0	4	0
MGC82151 protein OS=Xenopus laevis GN=rps25 PE=2 SV=1	tr|Q6DJJ1|Q6DJJ1_XENLA	14 kDa	0.348	0	4	0
T-complex protein 1 subunit alpha OS=Xenopus laevis PE=2 SV=1	tr|Q7ZXN9|Q7ZXN9_XENLA	60 kDa	0	0.33	0	3
Uncharacterized protein OS=Xenopus tropicalis GN=hnrnpab PE=4 SV=1	tr|F6ZMQ0|F6ZMQ0_XENTR	34 kDa	0.0492	0.0689	2	3
Hnrpab-prov protein OS=Xenopus laevis GN=hnrnpab PE=1 SV=1	tr|Q7ZYE9|Q7ZYE9_XENLA	36 kDa	0.0492	0.0689	2	3
Uncharacterized protein OS=Xenopus tropicalis GN=ankrd17 PE=4 SV=1	tr|F6VQ54|F6VQ54_XENTR	270 kDa	0	0.015	0	5
Ppp1ca-prov protein OS=Xenopus laevis GN=ppp1ca PE=2 SV=1	tr|Q7ZTR3|Q7ZTR3_XENLA	37 kDa	0.0613	0.0767	2	3
TIA1 cytotoxic granule-associated RNA binding protein OS=Xenopus tropicalis GN=tia1 PE=2 SV=1	tr|Q28DR5|Q28DR5_XENTR	43 kDa	0.0386	0.0746	2	3
MGC84540 protein OS=Xenopus laevis GN=tia1 PE=2 SV=1	tr|Q68EU5|Q68EU5_XENLA	43 kDa	0.0386	0.0746	2	3
Uncharacterized protein OS=Xenopus laevis PE=2 SV=1	tr|Q6DEF1|Q6DEF1_XENLA	42 kDa	0.0386	0.0746	2	3
TIA-1 protein (Fragment) OS=Xenopus laevis GN=tia-1 PE=2 SV=1	tr|Q90WN0|Q90WN0_XENLA	43 kDa	0.0386	0.0746	2	3
Nsfl1c protein OS=Xenopus laevis GN=nsfl1c PE=2 SV=1	tr|Q7ZYT4|Q7ZYT4_XENLA	41 kDa	0	0.116	0	4
Ubiquitin carboxyl-terminal hydrolase OS=Xenopus tropicalis GN=usp9x PE=3 SV=1	tr|F6Z9E5|F6Z9E5_XENTR	291 kDa	0	0.0133	0	4
XlZPA protein OS=Xenopus laevis GN=zp2 PE=2 SV=1	tr|A1L3D9|A1L3D9_XENLA	78 kDa	0	0.0486	0	3
Vitelline envelope 69/64 kDa glycoprotein OS=Xenopus laevis GN=xlZPA PE=2 SV=2	tr|O73735|O73735_XENLA	78 kDa	0	0.0486	0	3
XlZPA protein (Fragment) OS=Xenopus laevis GN=xlZPA PE=2 SV=1	tr|Q32N43|Q32N43_XENLA	78 kDa	0	0.0486	0	3
XlZPA protein (Fragment) OS=Xenopus laevis GN=xlZPA PE=2 SV=1	tr|Q6AX05|Q6AX05_XENLA	77 kDa	0	0.0486	0	3
Uncharacterized protein (Fragment) OS=Xenopus tropicalis GN=txndc9 PE=4 SV=1	tr|F7BI88|F7BI88_XENTR	24 kDa	0	0.132	0	3
Apacd-prov protein OS=Xenopus laevis GN=txndc9 PE=2 SV=1	tr|Q7SYR8|Q7SYR8_XENLA	26 kDa	0	0.132	0	3
Apacd-prov protein (Fragment) OS=Xenopus laevis GN=apacd-prov PE=2 SV=1	tr|Q7ZXC0|Q7ZXC0_XENLA	31 kDa	0	0.132	0	3
Uncharacterized protein (Fragment) OS=Xenopus tropicalis GN=sec61a1 PE=3 SV=1	tr|F6UJJ1|F6UJJ1_XENTR	52 kDa	0	0.0776	0	4
Sec61 alpha 1 subunit (S. cerevisiae) OS=Xenopus tropicalis GN=sec61a1 PE=2 SV=1	tr|Q6GLE4|Q6GLE4_XENTR	52 kDa	0	0.0776	0	4
Sec61a1 protein OS=Xenopus laevis GN=sec61a1 PE=2 SV=1	tr|Q7ZX87|Q7ZX87_XENLA	52 kDa	0	0.0776	0	4
LOC100158371 protein (Fragment) OS=Xenopus laevis GN=LOC100158371 PE=2 SV=1	tr|Q08B03|Q08B03_XENLA	97 kDa	0	0.049	0	4
Uncharacterized protein (Fragment) OS=Xenopus tropicalis PE=4 SV=1	tr|F6VIL9|F6VIL9_XENTR	28 kDa	0	0.0934	0	3
MGC81067 protein OS=Xenopus laevis GN=habp4 PE=2 SV=1	tr|Q6NRY1|Q6NRY1_XENLA	43 kDa	0	0.1	0	4
Uncharacterized protein (Fragment) OS=Xenopus tropicalis GN=mtmr3 PE=4 SV=1	tr|F7CJX7|F7CJX7_XENTR	135 kDa	0	0.0316	0	4
LOC494749 protein OS=Xenopus laevis GN=mtmr3 PE=2 SV=1	tr|Q63ZR2|Q63ZR2_XENLA	135 kDa	0	0.0316	0	4
Mtmr3 protein OS=Xenopus laevis GN=Mtmr3 PE=2 SV=1	tr|Q6PCI5|Q6PCI5_XENLA	138 kDa	0	0.0316	0	4
26S protease regulatory subunit 8 OS=Xenopus laevis GN=psmc5 PE=2 SV=2	sp|P46470|PRS8_XENLA	52 kDa	0	0.0911	0	4
Uncharacterized protein OS=Xenopus tropicalis GN=psmc5 PE=4 SV=1	tr|F6XF46|F6XF46_XENTR	46 kDa	0	0.0911	0	4
Uncharacterized protein OS=Xenopus laevis PE=2 SV=1	tr|Q6AZU7|Q6AZU7_XENLA	46 kDa	0	0.0911	0	4
MGC80185 protein OS=Xenopus laevis GN=psmc5 PE=2 SV=1	tr|Q6GQB7|Q6GQB7_XENLA	47 kDa	0	0.0911	0	4
Maternal DNA replication licensing factor mcm3 OS=Xenopus laevis GN=mmcm3 PE=1 SV=2	sp|P49739|MCM3M_XENLA	90 kDa	0	0.0223	0	2
Dynactin subunit 1 OS=Xenopus laevis GN=dctn1 PE=2 SV=1	sp|Q6PCJ1|DCTN1_XENLA	137 kDa	0	0.0244	0	4
LOC398719 protein (Fragment) OS=Xenopus laevis GN=LOC398719 PE=2 SV=1	tr|Q6PF49|Q6PF49_XENLA	108 kDa	0	0.168	0	4
Histone H4 OS=Xenopus laevis PE=1 SV=2	sp|P62799|H4_XENLA	11 kDa	0	0.291	0	3
Histone H4 OS=Xenopus tropicalis GN=TGas006m08.1 PE=3 SV=1	sp|Q28DR4|H4_XENTR	11 kDa	0	0.291	0	3
Histone H4 OS=Xenopus laevis GN=hist1h4d PE=3 SV=1	tr|A2BDA0|A2BDA0_XENLA	12 kDa	0	0.291	0	3
Histone H4 (Fragment) OS=Xenopus tropicalis PE=3 SV=1	tr|F6XP93|F6XP93_XENTR	11 kDa	0	0.291	0	3
Histone H4 OS=Xenopus tropicalis PE=3 SV=1	tr|F7DHY3|F7DHY3_XENTR	11 kDa	0	0.291	0	3
Histone H4 OS=Xenopus tropicalis PE=3 SV=1	tr|L7N3Y4|L7N3Y4_XENTR	12 kDa	0	0.291	0	3
Uncharacterized protein OS=Xenopus tropicalis GN=pcbp3 PE=4 SV=1	tr|F6VYC5|F6VYC5_XENTR	39 kDa	0	0.0817	0	3
Pcbp2 protein OS=Xenopus laevis GN=pcbp2 PE=2 SV=1	tr|Q5XH78|Q5XH78_XENLA	37 kDa	0	0.0817	0	3
Novel protein similar to poly(RC) binding protein 2 OS=Xenopus tropicalis GN=pcbp3 PE=2 SV=1	tr|Q6GLD4|Q6GLD4_XENTR	37 kDa	0	0.0817	0	3
HnRNP-E2 b OS=Xenopus laevis GN=hnRNP-E2 copy b PE=2 SV=1	tr|Q7M556|Q7M556_XENLA	34 kDa	0	0.0817	0	3
Pcbp2b protein OS=Xenopus laevis GN=pcbp3 PE=2 SV=1	tr|Q8AVV9|Q8AVV9_XENLA	37 kDa	0	0.0817	0	3
HnRNP-E2 protein copy b (Fragment) OS=Xenopus laevis GN=hnRNP-E2 PE=2 SV=1	tr|Q8UUP3|Q8UUP3_XENLA	26 kDa	0	0.0817	0	3
HnRNP-E2 protein OS=Xenopus laevis GN=pcbp2 PE=2 SV=1	tr|Q9W702|Q9W702_XENLA	37 kDa	0	0.0817	0	3
Replication protein A 70 kDa DNA-binding subunit OS=Xenopus tropicalis GN=rpa1 PE=2 SV=1	sp|Q5FW17|RFA1_XENTR	67 kDa	0	0.376	0	3
Replication protein A 70 kDa DNA-binding subunit OS=Xenopus tropicalis GN=rpa1 PE=4 SV=1	tr|F7EL02|F7EL02_XENTR	69 kDa	0	0.376	0	3
LOC397895 protein OS=Xenopus laevis GN=gsn PE=2 SV=1	tr|Q5XHJ8|Q5XHJ8_XENLA	80 kDa	0.0219	0	2	0
Outer dense fiber protein 2 OS=Xenopus laevis GN=odf2 PE=2 SV=1	sp|Q5PQ23|ODFP2_XENLA	75 kDa	0	0.074	0	5
Uncharacterized protein OS=Xenopus tropicalis GN=ap2a2 PE=4 SV=1	tr|F6QM48|F6QM48_XENTR	105 kDa	0	0.0511	0	5
Uncharacterized protein (Fragment) OS=Xenopus tropicalis GN=ap2a2 PE=4 SV=1	tr|F7DAP0|F7DAP0_XENTR	105 kDa	0	0.0511	0	5
LOC495344 protein OS=Xenopus laevis GN=eml1 PE=2 SV=1	tr|Q5U577|Q5U577_XENLA	86 kDa	0	0.0938	0	5
MGC82419 protein OS=Xenopus laevis GN=tbc1d5 PE=2 SV=1	tr|Q6INK0|Q6INK0_XENLA	90 kDa	0	0.065	0	4
MGC82636 protein OS=Xenopus laevis GN=MGC82636 PE=2 SV=1	tr|Q6GPT0|Q6GPT0_XENLA	15 kDa	0.363	0	5	0
Narg1l protein (Fragment) OS=Xenopus laevis GN=narg1l PE=2 SV=1	tr|A0JMW5|A0JMW5_XENLA	73 kDa	0	0.0517	0	5
NMDA receptor regulated 1-like OS=Xenopus laevis GN=naa15 PE=2 SV=1	tr|A8WH35|A8WH35_XENLA	101 kDa	0	0.0517	0	5
Clathrin heavy chain (Fragment) OS=Xenopus tropicalis GN=LOC100492311 PE=3 SV=1	tr|F7EDE3|F7EDE3_XENTR	192 kDa	0	0.143	0	5
Protein wntless homolog B OS=Xenopus laevis GN=wls-b PE=2 SV=1	sp|Q5FWK6|WLSB_XENLA	62 kDa	0	0.0758	0	5
Uncharacterized protein (Fragment) OS=Xenopus tropicalis GN=rpl23 PE=3 SV=1	tr|F7E623|F7E623_XENTR	12 kDa	0.38	0	5	0
MGC82808 protein OS=Xenopus laevis GN=rpl23 PE=2 SV=1	tr|Q6GNH1|Q6GNH1_XENLA	15 kDa	0.38	0	5	0
LOC733398 protein (Fragment) OS=Xenopus laevis GN=LOC733398 PE=2 SV=1	tr|Q3B8E4|Q3B8E4_XENLA	32 kDa	0	0.185	0	5
LOC100158287 protein OS=Xenopus laevis GN=LOC100158287 PE=2 SV=1	tr|B1H1R9|B1H1R9_XENLA	74 kDa	0	0.2	0	5
Glucose-6-phosphate isomerase OS=Xenopus laevis GN=gpi PE=2 SV=1	tr|Q6GP33|Q6GP33_XENLA	62 kDa	0.105	0	5	0
Rnf31 protein OS=Xenopus laevis GN=rnf31 PE=2 SV=1	tr|A0JMU3|A0JMU3_XENLA	118 kDa	0	0.0307	0	4
MGC81274 protein OS=Xenopus laevis GN=sdcbp PE=2 SV=1	tr|Q66JA3|Q66JA3_XENLA	32 kDa	0	0.102	0	4
Sdcbp protein OS=Xenopus laevis GN=sdcbp PE=2 SV=1	tr|Q7ZYM5|Q7ZYM5_XENLA	32 kDa	0	0.102	0	4
Nars-prov protein OS=Xenopus laevis GN=nars PE=2 SV=1	tr|Q6DD18|Q6DD18_XENLA	65 kDa	0	0.059	0	5
Uncharacterized protein (Fragment) OS=Xenopus tropicalis GN=trim28 PE=4 SV=1	tr|F7BKB9|F7BKB9_XENTR	83 kDa	0	0.0176	0	2
MGC130965 protein OS=Xenopus laevis GN=trim28 PE=2 SV=1	tr|Q2TAS5|Q2TAS5_XENLA	76 kDa	0	0.0176	0	2
Uncharacterized protein (Fragment) OS=Xenopus tropicalis PE=4 SV=1	tr|F6ZV90|F6ZV90_XENTR	168 kDa	0	0.0231	0	4
Proteasome subunit alpha type OS=Xenopus laevis GN=LOC495277 PE=2 SV=1	tr|Q5XGL4|Q5XGL4_XENLA	27 kDa	0.0854	0.0894	2	2
Proteasome subunit alpha type OS=Xenopus laevis GN=psma6 PE=2 SV=1	tr|Q6AZR7|Q6AZR7_XENLA	27 kDa	0.0854	0.0894	2	2
Proteasome subunit alpha type OS=Xenopus tropicalis GN=psma6 PE=2 SV=1	tr|Q6P7Z3|Q6P7Z3_XENTR	27 kDa	0.0854	0.0894	2	2
Proteasome subunit alpha type OS=Xenopus tropicalis GN=psma3 PE=3 SV=1	tr|F6XZS3|F6XZS3_XENTR	29 kDa	0.0695	0.0695	2	2
Proteasome subunit alpha type OS=Xenopus laevis PE=2 SV=1	tr|Q6PE96|Q6PE96_XENLA	28 kDa	0.0695	0.0695	2	2
Proteasome subunit alpha type OS=Xenopus laevis GN=psma3 PE=2 SV=1	tr|Q8AVD2|Q8AVD2_XENLA	28 kDa	0.0695	0.0695	2	2
MGC81323 protein OS=Xenopus laevis GN=tuba1a PE=2 SV=1	tr|Q6NRV3|Q6NRV3_XENLA	50 kDa	0	0.404	0	2
Proteasome subunit alpha type (Fragment) OS=Xenopus laevis PE=2 SV=1	tr|Q68A89|Q68A89_XENLA	26 kDa	0	0.158	0	3
Proteasome subunit alpha type OS=Xenopus laevis GN=psma5 PE=2 SV=1	tr|Q6GP03|Q6GP03_XENLA	27 kDa	0	0.158	0	3
Uncharacterized protein OS=Xenopus tropicalis GN=cenpe PE=3 SV=1	tr|F7E3Q4|F7E3Q4_XENTR	282 kDa	0	0.0617	0	2
LOC495401 protein OS=Xenopus laevis GN=rpa3 PE=2 SV=1	tr|Q5U510|Q5U510_XENLA	13 kDa	0	0.355	0	3
Clathrin heavy chain (Fragment) OS=Xenopus tropicalis GN=cltc PE=3 SV=1	tr|F6PQ70|F6PQ70_XENTR	182 kDa	0	0.243	0	2
Clathrin heavy chain (Fragment) OS=Xenopus tropicalis GN=cltc PE=3 SV=1	tr|F7E152|F7E152_XENTR	182 kDa	0	0.243	0	2
Uncharacterized protein OS=Xenopus tropicalis GN=arpc1a PE=4 SV=1	tr|F7DTW8|F7DTW8_XENTR	42 kDa	0	0.0593	0	3
Arpc1a protein OS=Xenopus laevis GN=arpc1a PE=2 SV=1	tr|Q8AVT9|Q8AVT9_XENLA	42 kDa	0	0.0593	0	3
Nuclear and meiotic actin-bundling kinesin OS=Xenopus laevis GN=NabKin PE=2 SV=1	tr|R4JU55|R4JU55_XENLA	173 kDa	0	0.0149	0	3
Importin subunit alpha (Fragment) OS=Xenopus tropicalis GN=kpna6 PE=3 SV=1	tr|F6VEJ8|F6VEJ8_XENTR	60 kDa	0	0.0505	0	3
Importin subunit alpha OS=Xenopus laevis PE=2 SV=1	tr|Q6IP69|Q6IP69_XENLA	60 kDa	0	0.0505	0	3
Importin subunit alpha OS=Xenopus laevis GN=kpna6 PE=2 SV=1	tr|Q70PC4|Q70PC4_XENLA	60 kDa	0	0.0505	0	3
Importin subunit alpha OS=Xenopus laevis GN=imp alpha 5 PE=2 SV=1	tr|Q70PC5|Q70PC5_XENLA	60 kDa	0	0.0505	0	3
SP22 OS=Xenopus laevis PE=2 SV=1	tr|Q90XE4|Q90XE4_XENLA	20 kDa	0	0.132	0	3
Proteasome subunit alpha type (Fragment) OS=Xenopus tropicalis GN=psma1 PE=3 SV=1	tr|F6VFT5|F6VFT5_XENTR	28 kDa	0	0.155	0	3
Proteasome subunit alpha type OS=Xenopus laevis GN=psma1 PE=2 SV=1	tr|Q58E21|Q58E21_XENLA	29 kDa	0	0.155	0	3
Proteasome subunit alpha type OS=Xenopus laevis PE=2 SV=1	tr|Q5XGP0|Q5XGP0_XENLA	29 kDa	0	0.155	0	3
Proteasome subunit alpha type (Fragment) OS=Xenopus laevis PE=2 SV=1	tr|Q68A88|Q68A88_XENLA	29 kDa	0	0.155	0	3
Structural maintenance of chromosomes protein 1A OS=Xenopus laevis GN=smc1a PE=1 SV=1	sp|O93308|SMC1A_XENLA	143 kDa	0	0.0219	0	3
Structural maintenance of chromosomes protein OS=Xenopus laevis GN=smc1a PE=2 SV=1	tr|Q7ZTJ9|Q7ZTJ9_XENLA	143 kDa	0	0.0219	0	3
Novel protein similar to PPP2CB OS=Xenopus tropicalis GN=ppp2cb PE=2 SV=1	tr|Q6GLE6|Q6GLE6_XENTR	36 kDa	0	0.0421	0	2
Ppp2cb protein OS=Xenopus laevis GN=ppp2cb PE=2 SV=1	tr|Q92140|Q92140_XENLA	36 kDa	0	0.0421	0	2
Iff-2-prov protein OS=Xenopus laevis GN=eif5a PE=2 SV=1	tr|Q7ZXG3|Q7ZXG3_XENLA	17 kDa	0	0.123	0	2
Ss18-prov protein OS=Xenopus laevis GN=ss18 PE=2 SV=1	tr|Q7ZXW1|Q7ZXW1_XENLA	43 kDa	0	0.0518	0	2
Ribosomal protein S23 OS=Xenopus tropicalis GN=rps23 PE=2 SV=1	tr|Q5HZT5|Q5HZT5_XENTR	16 kDa	0.112	0	2	0
MGC86316 protein OS=Xenopus laevis GN=rps23 PE=2 SV=1	tr|Q6AZL9|Q6AZL9_XENLA	16 kDa	0.112	0	2	0
FACT complex subunit SSRP1 OS=Xenopus laevis GN=ssrp1 PE=1 SV=1	sp|Q9W602|SSRP1_XENLA	79 kDa	0	0.0216	0	2
LOC100158318 protein (Fragment) OS=Xenopus laevis GN=LOC100158318 PE=2 SV=1	tr|B1H1W1|B1H1W1_XENLA	41 kDa	0	0.0742	0	2
Fascin (Fragment) OS=Xenopus laevis GN=FSCN1 PE=2 SV=1	tr|Q6AZJ6|Q6AZJ6_XENLA	55 kDa	0	0.0418	0	2
Uncharacterized protein (Fragment) OS=Xenopus tropicalis GN=zp3.2 PE=2 SV=1	tr|B0BMJ4|B0BMJ4_XENTR	44 kDa	0	0.0324	0	2
Uncharacterized protein (Fragment) OS=Xenopus tropicalis GN=tnrc6b PE=4 SV=1	tr|F6T3B8|F6T3B8_XENTR	72 kDa	0	0.0356	0	3
Vitellogenin-A2 OS=Xenopus laevis PE=1 SV=1	sp|P18709|VITA2_XENLA	202 kDa	0	0.00387	0	2
Hnrpk protein OS=Xenopus laevis GN=hnrnpk PE=2 SV=1	tr|Q7ZXK8|Q7ZXK8_XENLA	44 kDa	0	0.0551	0	2
LOC495148 protein OS=Xenopus laevis GN=psmd6 PE=2 SV=1	tr|Q5XGT1|Q5XGT1_XENLA	46 kDa	0	0.0514	0	3
Proteasome (Prosome, macropain) 26S subunit, non-ATPase, 6 OS=Xenopus tropicalis GN=psmd6 PE=2 SV=1	tr|Q6P2Y7|Q6P2Y7_XENTR	46 kDa	0	0.0514	0	3
p44s10-prov protein OS=Xenopus laevis PE=2 SV=1	tr|Q7ZYE1|Q7ZYE1_XENLA	46 kDa	0	0.0514	0	3
Uncharacterized protein OS=Xenopus tropicalis GN=qars PE=3 SV=1	tr|F7D4B2|F7D4B2_XENTR	88 kDa	0	0.0439	0	4
Uncharacterized protein OS=Xenopus tropicalis GN=qars PE=3 SV=1	tr|F7EGP8|F7EGP8_XENTR	88 kDa	0	0.0439	0	4
MGC85232 protein OS=Xenopus laevis GN=rpl24 PE=2 SV=1	tr|Q66L23|Q66L23_XENLA	16 kDa	0.216	0	4	0
MGC81069 protein OS=Xenopus laevis GN=mettl3 PE=2 SV=1	tr|Q6NUC3|Q6NUC3_XENLA	64 kDa	0	0.0593	0	4
Methylthioribose-1-phosphate isomerase OS=Xenopus laevis GN=mri1 PE=2 SV=1	sp|Q4FZP2|MTNA_XENLA	38 kDa	0	0.107	0	4
Eukaryotic translation initiation factor 3 subunit G-B OS=Xenopus laevis GN=eif3g-b PE=2 SV=1	sp|Q641B2|EI3GB_XENLA	34 kDa	0	0.416	0	3
Sec13l1 protein OS=Xenopus laevis GN=sec13 PE=2 SV=1	tr|Q7ZYJ8|Q7ZYJ8_XENLA	35 kDa	0	0.134	0	3
Importin subunit alpha OS=Xenopus laevis PE=2 SV=1	tr|Q7ZYI0|Q7ZYI0_XENLA	58 kDa	0	0.0608	0	4
OTTXETP00000006803 OS=Xenopus tropicalis GN=psmc4 PE=2 SV=1	tr|Q66JJ6|Q66JJ6_XENTR	47 kDa	0	0.102	0	3
Psmc4 protein OS=Xenopus laevis GN=psmc4 PE=2 SV=1	tr|Q6PAD3|Q6PAD3_XENLA	47 kDa	0	0.102	0	3
MGC115001 protein OS=Xenopus laevis GN=smarcd3 PE=2 SV=1	tr|Q52L33|Q52L33_XENLA	42 kDa	0	0.114	0	4
Putative ATP-dependent RNA helicase an3 OS=Xenopus laevis GN=an3 PE=2 SV=1	sp|P24346|DDX3_XENLA	77 kDa	0	0.0574	0	4
Uncharacterized protein OS=Xenopus tropicalis GN=ddx3x PE=4 SV=1	tr|F7CDY4|F7CDY4_XENTR	78 kDa	0	0.0574	0	4
Uncharacterized protein OS=Xenopus laevis PE=2 SV=1	tr|Q52L23|Q52L23_XENLA	77 kDa	0	0.0574	0	4
Pl10-prov protein OS=Xenopus laevis GN=ddx3x PE=2 SV=1	tr|Q7ZXJ0|Q7ZXJ0_XENLA	77 kDa	0	0.0574	0	4
Uncharacterized protein OS=Xenopus laevis PE=2 SV=1	tr|Q6INJ6|Q6INJ6_XENLA	35 kDa	0	0.459	0	3
Psmd7 protein OS=Xenopus tropicalis GN=psmd7 PE=2 SV=1	tr|Q5M8I9|Q5M8I9_XENTR	37 kDa	0	0.0812	0	3
MGC84052 protein OS=Xenopus laevis GN=psmd7 PE=2 SV=1	tr|Q66IY6|Q66IY6_XENLA	37 kDa	0	0.0812	0	3
MGC84052 protein (Fragment) OS=Xenopus laevis GN=MGC84052 PE=2 SV=1	tr|Q66L21|Q66L21_XENLA	35 kDa	0	0.0812	0	3
Uncharacterized protein (Fragment) OS=Xenopus tropicalis GN=golga3 PE=4 SV=1	tr|F7DEU7|F7DEU7_XENTR	159 kDa	0	0.0258	0	4
Uncharacterized protein OS=Xenopus tropicalis GN=ankfy1 PE=4 SV=1	tr|F6S4R8|F6S4R8_XENTR	129 kDa	0	0.0282	0	4
MGC83663 protein OS=Xenopus laevis GN=MGC83663 PE=2 SV=1	tr|Q6GN03|Q6GN03_XENLA	38 kDa	0	0.109	0	4
MGC81949 protein OS=Xenopus laevis GN=cct6a PE=2 SV=1	tr|Q6GMA6|Q6GMA6_XENLA	58 kDa	0	0.343	0	3
Uncharacterized protein (Fragment) OS=Xenopus tropicalis GN=prps1 PE=4 SV=1	tr|F6VDW3|F6VDW3_XENTR	36 kDa	0	0.11	0	4
Uncharacterized protein OS=Xenopus tropicalis GN=prps1 PE=4 SV=1	tr|F7D9M3|F7D9M3_XENTR	35 kDa	0	0.11	0	4
Prps1 protein OS=Xenopus laevis GN=prps1 PE=2 SV=1	tr|Q6AZI9|Q6AZI9_XENLA	35 kDa	0	0.11	0	4
Prps1 protein (Fragment) OS=Xenopus laevis GN=Prps1 PE=2 SV=1	tr|Q7ZXR6|Q7ZXR6_XENLA	36 kDa	0	0.11	0	4
MGC68823 protein OS=Xenopus laevis GN=cpne1 PE=2 SV=1	tr|Q6P7H2|Q6P7H2_XENLA	59 kDa	0	0.0619	0	4
Uncharacterized protein (Fragment) OS=Xenopus tropicalis GN=tmem43 PE=4 SV=1	tr|F7EM08|F7EM08_XENTR	45 kDa	0	0.0825	0	4
rRNA 2'-O-methyltransferase fibrillarin OS=Xenopus laevis GN=fbl PE=2 SV=1	sp|P22232|FBRL_XENLA	34 kDa	0	0.105	0	4
LOC398434 protein OS=Xenopus laevis GN=LOC398434 PE=2 SV=1	tr|Q6GNA5|Q6GNA5_XENLA	34 kDa	0	0.105	0	4
Fibrillarin OS=Xenopus tropicalis GN=fbl PE=2 SV=1	tr|Q6P623|Q6P623_XENTR	35 kDa	0	0.105	0	4
LOC398434 protein (Fragment) OS=Xenopus laevis GN=LOC398434 PE=2 SV=1	tr|Q7ZX93|Q7ZX93_XENLA	36 kDa	0	0.105	0	4
Spindle and kinetochore-associated protein 3 OS=Xenopus laevis GN=ska3 PE=2 SV=1	sp|B1H1S4|SKA3_XENLA	63 kDa	0.0647	0	3	0
Uncharacterized protein OS=Xenopus tropicalis GN=hectd1 PE=4 SV=1	tr|F6QKD9|F6QKD9_XENTR	280 kDa	0	0.0127	0	4
Uncharacterized protein OS=Xenopus tropicalis GN=hectd1 PE=4 SV=1	tr|F7C0N0|F7C0N0_XENTR	279 kDa	0	0.0127	0	4
MGC154553 protein OS=Xenopus laevis GN=nup43 PE=2 SV=1	tr|Q05AW3|Q05AW3_XENLA	42 kDa	0	0.0853	0	4
Nup88A protein OS=Xenopus laevis GN=nup88 PE=2 SV=1	tr|Q4KLQ6|Q4KLQ6_XENLA	82 kDa	0	0.22	0	4
Nucleoporin Nup88A OS=Xenopus laevis GN=nup88A PE=2 SV=1	tr|Q707N0|Q707N0_XENLA	82 kDa	0	0.22	0	4
Canx-prov protein OS=Xenopus laevis GN=canx PE=2 SV=1	tr|Q7ZXJ1|Q7ZXJ1_XENLA	70 kDa	0	0.0426	0	3
Coatomer subunit beta OS=Xenopus tropicalis GN=copb1 PE=3 SV=1	tr|F6QRM4|F6QRM4_XENTR	108 kDa	0	0.0322	0	4
Coatomer subunit beta OS=Xenopus laevis GN=MGC114704 PE=2 SV=1	tr|Q498K6|Q498K6_XENLA	107 kDa	0	0.0322	0	4
Coatomer subunit beta OS=Xenopus laevis GN=copb1 PE=2 SV=1	tr|Q6GNR5|Q6GNR5_XENLA	108 kDa	0	0.0322	0	4
Eukaryotic translation initiation factor 3 subunit K OS=Xenopus laevis GN=eif3k PE=2 SV=1	sp|Q6GNI4|EIF3K_XENLA	25 kDa	0	0.197	0	4
40S ribosomal protein S8 (Fragment) OS=Xenopus tropicalis GN=rps8 PE=3 SV=1	tr|F6ZD50|F6ZD50_XENTR	24 kDa	0.121	0	4	0
40S ribosomal protein S8 OS=Xenopus laevis GN=MGC83421 PE=2 SV=1	tr|Q6DJI0|Q6DJI0_XENLA	24 kDa	0.121	0	4	0
40S ribosomal protein S8 (Fragment) OS=Xenopus laevis PE=2 SV=1	tr|Q6EE53|Q6EE53_XENLA	22 kDa	0.121	0	4	0
MGC85374 protein OS=Xenopus laevis GN=rpl32 PE=2 SV=1	tr|Q66KW5|Q66KW5_XENLA	16 kDa	0.2	0	3	0
Phosphorylase OS=Xenopus tropicalis GN=pygl PE=3 SV=1	tr|F7E1Q0|F7E1Q0_XENTR	98 kDa	0.035	0	4	0
Phosphorylase OS=Xenopus laevis GN=pygl PE=2 SV=1	tr|Q63ZG6|Q63ZG6_XENLA	98 kDa	0.035	0	4	0
Casein kinase II subunit beta OS=Xenopus laevis GN=csnk2b PE=1 SV=1	sp|P28021|CSK2B_XENLA	25 kDa	0	0.135	0	4
Uncharacterized protein (Fragment) OS=Xenopus tropicalis GN=csnk2b PE=4 SV=1	tr|F6WVD0|F6WVD0_XENTR	22 kDa	0	0.135	0	4
LSD1 (Fragment) OS=Xenopus laevis PE=2 SV=1	tr|A9P535|A9P535_XENLA	88 kDa	0	0.0253	0	3
Uncharacterized protein (Fragment) OS=Xenopus tropicalis GN=kdm1a PE=4 SV=1	tr|F6ZUK1|F6ZUK1_XENTR	89 kDa	0	0.0253	0	3
Uncharacterized protein (Fragment) OS=Xenopus tropicalis GN=kdm1a PE=4 SV=1	tr|F7DG35|F7DG35_XENTR	74 kDa	0	0.0253	0	3
LOC443670 protein (Fragment) OS=Xenopus laevis GN=LOC443670 PE=2 SV=1	tr|Q6GNC9|Q6GNC9_XENLA	62 kDa	0	0.0215	0	2
BMAL1 OS=Xenopus laevis PE=2 SV=1	tr|Q5EFE9|Q5EFE9_XENLA	69 kDa	0.0128	0	2	0
MGC114783 protein OS=Xenopus laevis GN=dao PE=2 SV=1	tr|Q4QR47|Q4QR47_XENLA	39 kDa	0	0.0346	0	2
Isocitrate dehydrogenase [NADP] OS=Xenopus tropicalis GN=idh1 PE=3 SV=1	tr|F6WI63|F6WI63_XENTR	47 kDa	0	0.0482	0	2
Isocitrate dehydrogenase [NADP] OS=Xenopus laevis GN=idh1 PE=2 SV=1	tr|Q640H5|Q640H5_XENLA	47 kDa	0	0.0482	0	2
Proteasome subunit beta type OS=Xenopus laevis PE=2 SV=1	tr|O13000|O13000_XENLA	25 kDa	0	0.087	0	2
Proteasome subunit beta type OS=Xenopus laevis GN=LOC397716 PE=2 SV=1	tr|Q3KPV9|Q3KPV9_XENLA	25 kDa	0	0.087	0	2
Uncharacterized protein OS=Xenopus tropicalis GN=immt PE=4 SV=1	tr|F6X1D9|F6X1D9_XENTR	83 kDa	0	0.0775	0	2
Protein B4 OS=Xenopus laevis GN=b4 PE=1 SV=1	sp|P15308|B4_XENLA	29 kDa	0.0549	0	2	0
Uncharacterized protein OS=Xenopus tropicalis GN=h1foo PE=3 SV=1	tr|F7BN26|F7BN26_XENTR	27 kDa	0.0549	0	2	0
B4 protein OS=Xenopus laevis GN=h1foo PE=2 SV=1	tr|Q5XHJ2|Q5XHJ2_XENLA	30 kDa	0.0549	0	2	0
Cyclin-dependent kinase 1-A OS=Xenopus laevis GN=cdk1-a PE=1 SV=1	sp|P35567|CDK1A_XENLA	34 kDa	0	0.0596	0	2
Uncharacterized protein OS=Xenopus tropicalis GN=cdk1 PE=4 SV=1	tr|F7BPU8|F7BPU8_XENTR	26 kDa	0	0.0596	0	2
Uncharacterized protein OS=Xenopus tropicalis GN=cdk1 PE=4 SV=1	tr|F7E741|F7E741_XENTR	34 kDa	0	0.0596	0	2
Cold-inducible RNA-binding protein A OS=Xenopus laevis GN=cirbp-a PE=1 SV=2	sp|O93235|CIRBA_XENLA	18 kDa	0.114	0	2	0
Guanine nucleotide-binding protein G(i) subunit alpha-1 OS=Xenopus laevis GN=gnai1 PE=2 SV=3	sp|P27044|GNAI1_XENLA	40 kDa	0	0.0706	0	2
Guanine nucleotide-binding protein G(k) subunit alpha (Fragment) OS=Xenopus laevis GN=gnai3 PE=2 SV=1	sp|P27045|GNAI3_XENLA	40 kDa	0	0.0706	0	2
Uncharacterized protein OS=Xenopus tropicalis GN=gnai2 PE=4 SV=1	tr|F6WNJ9|F6WNJ9_XENTR	40 kDa	0	0.0706	0	2
Uncharacterized protein (Fragment) OS=Xenopus tropicalis GN=gnai1 PE=4 SV=1	tr|F7A472|F7A472_XENTR	41 kDa	0	0.0706	0	2
Guanine nucleotide-binding protein Gi alpha subunit (Fragment) OS=Xenopus laevis PE=2 SV=1	tr|O93565|O93565_XENLA	40 kDa	0	0.0706	0	2
Guanine nucleotide binding protein (G protein), alpha inhibiting activity polypeptide 3 OS=Xenopus tropicalis GN=gnai3 PE=2 SV=1	tr|Q5I080|Q5I080_XENTR	41 kDa	0	0.0706	0	2
Gnai3 protein OS=Xenopus laevis GN=gnai2 PE=2 SV=1	tr|Q5U4X0|Q5U4X0_XENLA	40 kDa	0	0.0706	0	2
MGC53612 protein OS=Xenopus laevis GN=gnai3 PE=2 SV=1	tr|Q7ZXT7|Q7ZXT7_XENLA	41 kDa	0	0.0706	0	2
60S ribosomal protein L5-A OS=Xenopus laevis GN=rpl5-a PE=2 SV=2	sp|P15125|RL5A_XENLA	34 kDa	0.0709	0	2	0
60S ribosomal protein L5-B OS=Xenopus laevis GN=rpl5-b PE=2 SV=2	sp|P15126|RL5B_XENLA	34 kDa	0.0709	0	2	0
Rpl5-b protein OS=Xenopus laevis GN=rpl5 PE=2 SV=1	tr|Q8AVI7|Q8AVI7_XENLA	34 kDa	0.0709	0	2	0
Rpl5-a protein OS=Xenopus laevis GN=rpl5 PE=2 SV=1	tr|Q8AVX2|Q8AVX2_XENLA	34 kDa	0.0709	0	2	0
40S ribosomal protein S15 OS=Xenopus laevis GN=rps15 PE=2 SV=3	sp|P20342|RS15_XENLA	17 kDa	0	0.131	0	2
Ribosomal protein S15 OS=Xenopus tropicalis GN=rps15 PE=2 SV=1	tr|Q5RJJ6|Q5RJJ6_XENTR	17 kDa	0	0.131	0	2
DDX5 protein OS=Xenopus laevis GN=DDX5 PE=2 SV=1	tr|Q63ZR1|Q63ZR1_XENLA	68 kDa	0	0.0345	0	2
DEAD (Asp-Glu-Ala-Asp) box polypeptide 5 OS=Xenopus tropicalis GN=ddx5 PE=2 SV=1	tr|Q6P4W2|Q6P4W2_XENTR	68 kDa	0	0.0345	0	2
MGC53795 protein OS=Xenopus laevis PE=2 SV=1	tr|Q801P9|Q801P9_XENLA	68 kDa	0	0.0345	0	2
MGC80300 protein OS=Xenopus laevis GN=rnf115 PE=2 SV=1	tr|Q6AXA5|Q6AXA5_XENLA	33 kDa	0	0.0644	0	2
Uncharacterized protein (Fragment) OS=Xenopus tropicalis PE=4 SV=1	tr|F6YRU5|F6YRU5_XENTR	125 kDa	0	0.0229	0	2
ATP-dependent RNA helicase ddx6 OS=Xenopus laevis GN=ddx6 PE=1 SV=2	sp|P54824|DDX6_XENLA	54 kDa	0	0.0395	0	2
Probable ATP-dependent RNA helicase ddx6 OS=Xenopus tropicalis GN=ddx6 PE=2 SV=1	sp|Q0IHV9|DDX6_XENTR	54 kDa	0	0.0395	0	2
Probable ATP-dependent RNA helicase ddx6 OS=Xenopus tropicalis GN=ddx6 PE=4 SV=1	tr|F6REC3|F6REC3_XENTR	54 kDa	0	0.0395	0	2
Gamma-tubulin complex component 3 homolog OS=Xenopus laevis GN=tubgcp3 PE=1 SV=1	sp|O73787|GCP3_XENLA	104 kDa	0	0.0177	0	2
Tubgcp3 protein OS=Xenopus tropicalis GN=tubgcp3 PE=2 SV=1	tr|B1H2U5|B1H2U5_XENTR	104 kDa	0	0.0177	0	2
MGC69134 protein OS=Xenopus laevis GN=tubgcp3 PE=2 SV=1	tr|Q6PF23|Q6PF23_XENLA	104 kDa	0	0.0177	0	2
MGC80755 protein OS=Xenopus laevis GN=dhrs7 PE=2 SV=1	tr|Q6GP08|Q6GP08_XENLA	38 kDa	0	0.0625	0	2
Myoferlin OS=Xenopus tropicalis GN=myof PE=2 SV=1	sp|B3DLH6|MYOF_XENTR	221 kDa	0	0.00829	0	2
Myoferlin (Fragment) OS=Xenopus tropicalis GN=myof PE=4 SV=1	tr|F6TRX6|F6TRX6_XENTR	234 kDa	0	0.00829	0	2
Myoferlin (Fragment) OS=Xenopus tropicalis GN=myof PE=4 SV=1	tr|F7CDV7|F7CDV7_XENTR	214 kDa	0	0.00829	0	2
Myoferlin OS=Xenopus tropicalis GN=myof PE=4 SV=1	tr|F7CDW5|F7CDW5_XENTR	220 kDa	0	0.00829	0	2
Uncharacterized protein (Fragment) OS=Xenopus tropicalis GN=svil PE=4 SV=1	tr|F7A101|F7A101_XENTR	243 kDa	0	0.0088	0	2
Coatomer subunit gamma OS=Xenopus laevis GN=copg1 PE=2 SV=1	tr|Q6P7I2|Q6P7I2_XENLA	98 kDa	0	0.0366	0	3
Uncharacterized protein (Fragment) OS=Xenopus tropicalis GN=psmd4 PE=4 SV=1	tr|F6YUT8|F6YUT8_XENTR	31 kDa	0	0.141	0	3
Xrpn10c protein OS=Xenopus laevis GN=psmd4 PE=2 SV=1	tr|Q4V845|Q4V845_XENLA	41 kDa	0	0.141	0	3
26S proteasome subunit OS=Xenopus laevis GN=xrpn10 PE=2 SV=1	tr|Q588Y7|Q588Y7_XENLA	41 kDa	0	0.141	0	3
Xrpn10c protein (Fragment) OS=Xenopus laevis GN=Xrpn10c PE=2 SV=1	tr|Q7ZTP3|Q7ZTP3_XENLA	42 kDa	0	0.141	0	3
Nucleoporin NUP53 OS=Xenopus laevis PE=2 SV=1	tr|I1VEB0|I1VEB0_XENLA	34 kDa	0	0.106	0	3
Nucleoporin NUP53 (Fragment) OS=Xenopus laevis PE=2 SV=2	tr|O13026|O13026_XENLA	34 kDa	0	0.106	0	3
Nucleoporin NUP53 OS=Xenopus laevis GN=nup35 PE=2 SV=1	tr|Q90XA9|Q90XA9_XENLA	34 kDa	0	0.106	0	3
Ndufa10a protein OS=Xenopus laevis GN=ndufa10 PE=2 SV=1	tr|Q5XGR6|Q5XGR6_XENLA	40 kDa	0	0.0826	0	3
Uncharacterized protein (Fragment) OS=Xenopus tropicalis PE=4 SV=1	tr|F6SWY5|F6SWY5_XENTR	194 kDa	0	0.0187	0	3
Uncharacterized protein (Fragment) OS=Xenopus tropicalis GN=cct2 PE=3 SV=1	tr|F6YJW1|F6YJW1_XENTR	58 kDa	0	0.311	0	2
Uncharacterized protein (Fragment) OS=Xenopus tropicalis GN=ppp1r12a PE=4 SV=1	tr|F6ZNU5|F6ZNU5_XENTR	104 kDa	0	0.0302	0	3
LOC733200 protein (Fragment) OS=Xenopus laevis GN=LOC733200 PE=2 SV=1	tr|Q561L7|Q561L7_XENLA	101 kDa	0	0.0302	0	3
26S protease regulatory subunit 7 OS=Xenopus laevis GN=psmc2 PE=2 SV=1	sp|P46472|PRS7_XENLA	49 kDa	0	0.0855	0	3
XMSS1 protein OS=Xenopus laevis GN=psmc2 PE=2 SV=1	tr|A9ULV8|A9ULV8_XENLA	49 kDa	0	0.0855	0	3
Uncharacterized protein (Fragment) OS=Xenopus tropicalis GN=psmc2 PE=4 SV=1	tr|F7A7D6|F7A7D6_XENTR	50 kDa	0	0.0855	0	3
Psmc2 protein (Fragment) OS=Xenopus laevis GN=psmc2 PE=2 SV=1	tr|Q7ZTR7|Q7ZTR7_XENLA	50 kDa	0	0.0855	0	3
Uncharacterized protein OS=Xenopus tropicalis GN=ckap5 PE=4 SV=1	tr|F6XPY6|F6XPY6_XENTR	228 kDa	0	0.015	0	3
Microtubule associated protein XMAP215 isoform Z OS=Xenopus laevis GN=ckap5 PE=2 SV=1	tr|Q9DDV7|Q9DDV7_XENLA	225 kDa	0	0.015	0	3
Microtubule associated protein XMAP215 isoform M OS=Xenopus laevis PE=2 SV=1	tr|Q9DDV8|Q9DDV8_XENLA	229 kDa	0	0.015	0	3
Microtubule Associated Protein 215 kDa (XMAP215) OS=Xenopus laevis GN=ckap5 PE=2 SV=1	tr|Q9PT63|Q9PT63_XENLA	228 kDa	0	0.015	0	3
Psmd12 protein OS=Xenopus laevis GN=psmd12 PE=2 SV=1	tr|Q6AXA3|Q6AXA3_XENLA	51 kDa	0	0.0499	0	3
Psmd12 protein (Fragment) OS=Xenopus laevis GN=Psmd12 PE=2 SV=1	tr|Q7ZTL2|Q7ZTL2_XENLA	54 kDa	0	0.0499	0	3
LOC100037065 protein OS=Xenopus laevis GN=siva1 PE=2 SV=1	tr|A1L1C4|A1L1C4_XENLA	18 kDa	0	0.0859	0	3
Uncharacterized protein OS=Xenopus tropicalis GN=dppa2/4 PE=4 SV=1	tr|F6SUL9|F6SUL9_XENTR	27 kDa	0	0.107	0	3
MGC115729 protein OS=Xenopus laevis GN=MGC115729 PE=2 SV=1	tr|Q4V7G6|Q4V7G6_XENLA	27 kDa	0	0.107	0	3
Uncharacterized protein (Fragment) OS=Xenopus tropicalis PE=4 SV=1	tr|F6R3U7|F6R3U7_XENTR	130 kDa	0	0.0203	0	3
Uncharacterized protein (Fragment) OS=Xenopus tropicalis GN=nup153 PE=4 SV=1	tr|F7C363|F7C363_XENTR	148 kDa	0	0.0471	0	2
Coronin (Fragment) OS=Xenopus tropicalis GN=coro7 PE=3 SV=1	tr|F6S790|F6S790_XENTR	37 kDa	0	0.0806	0	3
Uncharacterized protein OS=Xenopus tropicalis GN=set PE=3 SV=1	tr|F6RJH1|F6RJH1_XENTR	32 kDa	0	0.0839	0	2
MGC64240 protein OS=Xenopus laevis GN=MGC64240 PE=2 SV=1	tr|Q6INZ4|Q6INZ4_XENLA	32 kDa	0	0.0839	0	2
TAF-Ibeta2 OS=Xenopus laevis PE=2 SV=1	tr|Q9PVV5|Q9PVV5_XENLA	32 kDa	0	0.0839	0	2
TAF-Ibeta1 OS=Xenopus laevis GN=set PE=2 SV=1	tr|Q9PVV6|Q9PVV6_XENLA	32 kDa	0	0.0839	0	2
Uncharacterized protein OS=Xenopus tropicalis GN=tecta.1 PE=4 SV=1	tr|F7D7K9|F7D7K9_XENTR	238 kDa	0	0.00747	0	2
Uncharacterized protein OS=Xenopus tropicalis GN=cpsf3 PE=4 SV=1	tr|F7E4T0|F7E4T0_XENTR	78 kDa	0	0.039	0	3
Proteasome subunit alpha type-2 OS=Xenopus laevis GN=psma2 PE=2 SV=2	sp|P24495|PSA2_XENLA	26 kDa	0	0.201	0	3
Proteasome subunit alpha type OS=Xenopus tropicalis GN=psma2 PE=3 SV=1	tr|F6Y7F3|F6Y7F3_XENTR	26 kDa	0	0.201	0	3
Proteasome subunit alpha type OS=Xenopus tropicalis GN=psma2 PE=3 SV=1	tr|F6YDY3|F6YDY3_XENTR	26 kDa	0	0.201	0	3
14-3-3 protein zeta OS=Xenopus tropicalis GN=ywhaz PE=2 SV=1	sp|Q6P4Z5|1433Z_XENTR	28 kDa	0	0.11	0	3
14-3-3 protein zeta OS=Xenopus laevis GN=ywhaz PE=2 SV=2	sp|Q91896|1433Z_XENLA	28 kDa	0	0.11	0	3
Ywhaz protein OS=Xenopus laevis GN=ywhaz PE=2 SV=1	tr|Q6PGS3|Q6PGS3_XENLA	28 kDa	0	0.11	0	3
Ywhaz-prov protein OS=Xenopus laevis GN=ywhaz PE=2 SV=1	tr|Q8AVW5|Q8AVW5_XENLA	28 kDa	0	0.11	0	3
Novel protein similar to chchd3 OS=Xenopus tropicalis GN=chchd3 PE=2 SV=1	tr|Q28HB3|Q28HB3_XENTR	28 kDa	0	0.0935	0	3
MGC80265 protein OS=Xenopus laevis GN=chchd3 PE=2 SV=1	tr|Q6GQ87|Q6GQ87_XENLA	28 kDa	0	0.0935	0	3
Fructose-bisphosphate aldolase OS=Xenopus laevis GN=XALD3 PE=2 SV=2	tr|Q91384|Q91384_XENLA	39 kDa	0.124	0	3	0
Fructose-bisphosphate aldolase OS=Xenopus laevis GN=aldoc PE=2 SV=1	tr|Q9PSX0|Q9PSX0_XENLA	39 kDa	0.124	0	3	0
Uncharacterized protein (Fragment) OS=Xenopus tropicalis GN=actr3 PE=3 SV=1	tr|F6TAB4|F6TAB4_XENTR	45 kDa	0	0.0574	0	3
Uncharacterized protein (Fragment) OS=Xenopus tropicalis GN=actr3 PE=3 SV=1	tr|F6ZAX8|F6ZAX8_XENTR	47 kDa	0	0.0574	0	3
ARP3 actin-related protein 3 OS=Xenopus laevis GN=actr3 PE=2 SV=1	tr|Q801P7|Q801P7_XENLA	47 kDa	0	0.0574	0	3
MGC81848 protein OS=Xenopus laevis GN=txnrd3 PE=2 SV=1	tr|Q66J56|Q66J56_XENLA	66 kDa	0	0.0453	0	3
REST corepressor 2 OS=Xenopus laevis GN=rcor2 PE=2 SV=1	sp|Q6NRZ0|RCOR2_XENLA	56 kDa	0	0.0417	0	3
Uncharacterized protein OS=Xenopus tropicalis GN=rcor2 PE=4 SV=1	tr|F6VQC7|F6VQC7_XENTR	56 kDa	0	0.0417	0	3
DNA polymerase OS=Xenopus tropicalis GN=pole PE=3 SV=1	tr|F6VH50|F6VH50_XENTR	261 kDa	0	0.0114	0	3
MGC85188 protein OS=Xenopus laevis GN=msh6 PE=2 SV=1	tr|Q5FWN5|Q5FWN5_XENLA	149 kDa	0	0.0194	0	3
Small nuclear ribonucleoprotein-associated protein OS=Xenopus tropicalis GN=snrpb PE=3 SV=1	tr|F6TU57|F6TU57_XENTR	29 kDa	0	0.089	0	3
Small nuclear ribonucleoprotein-associated protein OS=Xenopus laevis GN=snrpn PE=2 SV=1	tr|Q0IHK1|Q0IHK1_XENLA	24 kDa	0	0.089	0	3
Small nuclear ribonucleoprotein-associated protein OS=Xenopus laevis GN=snrpb PE=2 SV=1	tr|Q2VPN2|Q2VPN2_XENLA	24 kDa	0	0.089	0	3
Small nuclear ribonucleoprotein-associated protein OS=Xenopus tropicalis GN=snrpb PE=2 SV=1	tr|Q6NX14|Q6NX14_XENTR	24 kDa	0	0.089	0	3
Small nuclear ribonucleoprotein-associated protein OS=Xenopus laevis PE=2 SV=1	tr|Q8AVT2|Q8AVT2_XENLA	24 kDa	0	0.089	0	3
Pyruvate kinase OS=Xenopus laevis GN=pklr PE=2 SV=1	tr|Q6PA20|Q6PA20_XENLA	58 kDa	0	0.0942	0	3
MGC115238 protein OS=Xenopus laevis GN=sec16a PE=2 SV=1	tr|Q32P34|Q32P34_XENLA	172 kDa	0	0.0189	0	3
Histone H2A (Fragment) OS=Xenopus tropicalis GN=LOC100487526 PE=3 SV=1	tr|F6YCS5|F6YCS5_XENTR	14 kDa	0	0.411	0	2
Histone H2A OS=Xenopus tropicalis GN=hist2h2ab PE=3 SV=1	tr|F7CN31|F7CN31_XENTR	15 kDa	0	0.411	0	2
Histone H2A OS=Xenopus tropicalis GN=LOC100497614 PE=3 SV=1	tr|F7EUT7|F7EUT7_XENTR	14 kDa	0	0.411	0	2
Histone H2A OS=Xenopus tropicalis GN=hist1h2ad PE=2 SV=1	tr|Q28F61|Q28F61_XENTR	14 kDa	0	0.411	0	2
Histone H2A OS=Xenopus tropicalis GN=hist1h2aj PE=2 SV=1	tr|Q6DK82|Q6DK82_XENTR	14 kDa	0	0.411	0	2
E3 ubiquitin-protein ligase UHRF1 OS=Xenopus laevis GN=uhrf1 PE=2 SV=1	sp|B6CHA3|UHRF1_XENLA	87 kDa	0	0.0453	0	3
LOC432234 protein (Fragment) OS=Xenopus laevis GN=LOC432234 PE=2 SV=1	tr|Q2TAH0|Q2TAH0_XENLA	74 kDa	0	0.0453	0	3
LOC432234 protein (Fragment) OS=Xenopus laevis GN=LOC432234 PE=2 SV=1	tr|Q52L17|Q52L17_XENLA	67 kDa	0	0.0453	0	3
LOC432234 protein (Fragment) OS=Xenopus laevis GN=LOC432234 PE=2 SV=1	tr|Q6IP39|Q6IP39_XENLA	67 kDa	0	0.0453	0	3
Aspartate aminotransferase OS=Xenopus tropicalis GN=got1 PE=3 SV=1	tr|F6VWW1|F6VWW1_XENTR	46 kDa	0.0779	0	3	0
Aspartate aminotransferase (Fragment) OS=Xenopus tropicalis GN=got1 PE=3 SV=1	tr|F6XVQ1|F6XVQ1_XENTR	46 kDa	0.0779	0	3	0
Aspartate aminotransferase OS=Xenopus laevis GN=got1 PE=2 SV=1	tr|Q7ZTK9|Q7ZTK9_XENLA	46 kDa	0.0779	0	3	0
Uncharacterized protein OS=Xenopus tropicalis GN=arid2 PE=4 SV=1	tr|F7CPG2|F7CPG2_XENTR	197 kDa	0	0.0154	0	3
LOC431977 protein (Fragment) OS=Xenopus laevis GN=LOC431977 PE=2 SV=1	tr|Q6NRQ4|Q6NRQ4_XENLA	115 kDa	0	0.0154	0	3
LOC100158438 protein OS=Xenopus laevis GN=eprs PE=2 SV=1	tr|B1WBE0|B1WBE0_XENLA	169 kDa	0	0.111	0	3
Sorting nexin OS=Xenopus laevis GN=snx9 PE=2 SV=1	tr|Q6DEE0|Q6DEE0_XENLA	66 kDa	0	0.024	0	2
Pericentriolar material 1 protein OS=Xenopus laevis GN=pcm1 PE=1 SV=1	sp|Q9PVV4|PCM1_XENLA	228 kDa	0	0.00985	0	3
Pcm-1 protein OS=Xenopus laevis GN=pcm-1 PE=2 SV=1	tr|B7ZSB2|B7ZSB2_XENLA	228 kDa	0	0.00985	0	3
Ribosomal protein S29 OS=Xenopus tropicalis GN=rps29 PE=4 SV=1	tr|Q28D24|Q28D24_XENTR	7 kDa	0.125	0	2	0
MGC114875 protein OS=Xenopus laevis GN=rps29 PE=4 SV=1	tr|Q4QR32|Q4QR32_XENLA	7 kDa	0.125	0	2	0
Uncharacterized protein OS=Xenopus tropicalis GN=atxn2l PE=4 SV=1	tr|F7D5T4|F7D5T4_XENTR	104 kDa	0	0.0218	0	3
Uncharacterized protein OS=Xenopus tropicalis GN=atxn2l PE=4 SV=1	tr|F7D5U2|F7D5U2_XENTR	104 kDa	0	0.0218	0	3
Uncharacterized protein OS=Xenopus tropicalis GN=sptan1 PE=4 SV=1	tr|F7CA69|F7CA69_XENTR	282 kDa	0	0.0139	0	3
Uncharacterized protein OS=Xenopus tropicalis GN=tradd PE=4 SV=1	tr|F6YLU1|F6YLU1_XENTR	34 kDa	0	0.0594	0	2
Insulin-like growth factor 2 mRNA-binding protein 3-A OS=Xenopus laevis GN=igf2bp3-a PE=1 SV=1	sp|O73932|IF23A_XENLA	66 kDa	0	0.301	0	2
NHP2-like protein 1 OS=Xenopus laevis GN=nhp2l1 PE=2 SV=1	sp|Q5XH16|NH2L1_XENLA	14 kDa	0	0.242	0	2
Uncharacterized protein OS=Xenopus tropicalis GN=tubb3 PE=3 SV=1	tr|F6V2D7|F6V2D7_XENTR	50 kDa	0	0.319	0	2
LOC495319 protein OS=Xenopus laevis GN=tubb3 PE=2 SV=1	tr|Q5U5A4|Q5U5A4_XENLA	50 kDa	0	0.319	0	2
LOC100145661 protein OS=Xenopus tropicalis GN=ddah1 PE=2 SV=1	tr|Q08BT8|Q08BT8_XENTR	31 kDa	0	0.0704	0	2
Ddah1-prov protein OS=Xenopus laevis GN=ddah1 PE=2 SV=1	tr|Q7T0R4|Q7T0R4_XENLA	31 kDa	0	0.0704	0	2
MGC78785 protein OS=Xenopus laevis GN=nup160 PE=2 SV=1	tr|Q6IRS1|Q6IRS1_XENLA	105 kDa	0	0.067	0	2
LOC100037049 protein (Fragment) OS=Xenopus laevis GN=LOC100037049 PE=2 SV=1	tr|A1L3M8|A1L3M8_XENLA	73 kDa	0	0.0282	0	2
Uncharacterized protein (Fragment) OS=Xenopus tropicalis GN=rpl17 PE=3 SV=1	tr|F6X978|F6X978_XENTR	22 kDa	0.0851	0	2	0
MGC78885 protein OS=Xenopus laevis GN=rpl17 PE=2 SV=1	tr|Q6AZV3|Q6AZV3_XENLA	21 kDa	0.0851	0	2	0
Ribosomal protein L17 (Fragment) OS=Xenopus laevis PE=2 SV=1	tr|Q6EE51|Q6EE51_XENLA	18 kDa	0.0851	0	2	0
RPL17 protein (Fragment) OS=Xenopus laevis GN=rpl17 PE=2 SV=1	tr|Q7ZY53|Q7ZY53_XENLA	22 kDa	0.0851	0	2	0
Uncharacterized protein OS=Xenopus tropicalis GN=lima1 PE=4 SV=1	tr|F7A3F8|F7A3F8_XENTR	80 kDa	0	0.0266	0	2
Epithelial protein lost in neoplasm beta OS=Xenopus tropicalis GN=lima1 PE=2 SV=1	tr|Q0IIZ0|Q0IIZ0_XENTR	80 kDa	0	0.0266	0	2
LOC495252 protein OS=Xenopus laevis GN=lima1 PE=2 SV=1	tr|Q5XH65|Q5XH65_XENLA	80 kDa	0	0.0266	0	2
Peptidyl-prolyl cis-trans isomerase OS=Xenopus laevis GN=LOC495270 PE=2 SV=1	tr|Q5XGR3|Q5XGR3_XENLA	24 kDa	0.102	0	2	0
Uncharacterized protein OS=Xenopus tropicalis GN=gys1 PE=4 SV=1	tr|F6SGP2|F6SGP2_XENTR	84 kDa	0	0.0245	0	2
Lamin B1 OS=Xenopus laevis PE=2 SV=1	tr|O93398|O93398_XENLA	67 kDa	0	0.0377	0	2
Lmnb1-prov protein OS=Xenopus laevis GN=lmnb1 PE=2 SV=1	tr|Q8AVZ3|Q8AVZ3_XENLA	67 kDa	0	0.0377	0	2
Splicing factor 3B subunit 1 OS=Xenopus laevis GN=sf3b1 PE=2 SV=1	sp|O57683|SF3B1_XENLA	146 kDa	0	0.0145	0	2
Uncharacterized protein OS=Xenopus tropicalis GN=sf3b1 PE=4 SV=1	tr|F6ZH61|F6ZH61_XENTR	146 kDa	0	0.0145	0	2
MGC69166 protein OS=Xenopus laevis GN=MGC69166 PE=2 SV=1	tr|Q6PCF3|Q6PCF3_XENLA	35 kDa	0	0.0559	0	2
MOSC domain-containing protein 1, mitochondrial OS=Xenopus laevis GN=mosc1 PE=2 SV=1	sp|Q5U534|MOSC1_XENLA	38 kDa	0	0.0466	0	2
Uncharacterized protein (Fragment) OS=Xenopus tropicalis GN=psmc1 PE=4 SV=1	tr|F6ZPI8|F6ZPI8_XENTR	49 kDa	0	0.0727	0	2
Pros26.4-prov protein OS=Xenopus laevis GN=psmc1 PE=2 SV=1	tr|Q7SYS3|Q7SYS3_XENLA	49 kDa	0	0.0727	0	2
MGC52825 protein OS=Xenopus laevis GN=hmgb2 PE=2 SV=1	tr|Q32NS7|Q32NS7_XENLA	24 kDa	0.109	0	2	0
MGC52578 protein OS=Xenopus laevis GN=MGC52578 PE=2 SV=1	tr|Q7ZXK5|Q7ZXK5_XENLA	24 kDa	0.109	0	2	0
MGC52825 protein OS=Xenopus laevis PE=2 SV=1	tr|Q8AVU3|Q8AVU3_XENLA	24 kDa	0.109	0	2	0
HMG-X protein OS=Xenopus laevis PE=2 SV=1	tr|Q91764|Q91764_XENLA	24 kDa	0.109	0	2	0
BARD1 protein OS=Xenopus laevis GN=BARD1 PE=2 SV=1	tr|B7ZR58|B7ZR58_XENLA	87 kDa	0	0.0221	0	2
BRCA1-associated RING domain protein OS=Xenopus laevis GN=bard1 PE=1 SV=1	tr|Q90X95|Q90X95_XENLA	87 kDa	0	0.0221	0	2
Coiled-coil-helix-coiled-coil-helix domain-containing protein 6A, mitochondrial OS=Xenopus laevis GN=chchd6-a PE=2 SV=2	sp|Q6AX41|CHC6A_XENLA	29 kDa	0	0.0577	0	2
Uncharacterized protein OS=Xenopus tropicalis GN=orc4 PE=4 SV=1	tr|F6R896|F6R896_XENTR	50 kDa	0	0.0579	0	2
Galectin OS=Xenopus laevis GN=lgals3 PE=2 SV=1	tr|Q7ZSY1|Q7ZSY1_XENLA	28 kDa	0	0.0651	0	2
UDP-glucose 6-dehydrogenase OS=Xenopus laevis GN=ugdh PE=2 SV=1	tr|Q56R95|Q56R95_XENLA	55 kDa	0	0.0445	0	2
UDP-glucose 6-dehydrogenase OS=Xenopus tropicalis GN=ugdh PE=2 SV=1	tr|Q6DK74|Q6DK74_XENTR	55 kDa	0	0.0445	0	2
UDP-glucose 6-dehydrogenase OS=Xenopus laevis GN=ugdh PE=2 SV=1	tr|Q7ZYL6|Q7ZYL6_XENLA	55 kDa	0	0.0445	0	2
UDP-glucose 6-dehydrogenase OS=Xenopus laevis GN=Xsgl PE=2 SV=1	tr|Q8UV25|Q8UV25_XENLA	55 kDa	0	0.0445	0	2
Uncharacterized protein (Fragment) OS=Xenopus tropicalis GN=actn3 PE=4 SV=1	tr|F6V4H1|F6V4H1_XENTR	104 kDa	0.02	0	2	0
Actn4-prov protein OS=Xenopus laevis GN=actn4 PE=2 SV=1	tr|Q6DCS8|Q6DCS8_XENLA	104 kDa	0.02	0	2	0
MGC80303 protein OS=Xenopus laevis GN=faf1 PE=2 SV=1	tr|Q6INU5|Q6INU5_XENLA	74 kDa	0	0.0351	0	2
Faf1-prov protein OS=Xenopus laevis PE=2 SV=1	tr|Q7ZXB9|Q7ZXB9_XENLA	75 kDa	0	0.0351	0	2
MGC64458 protein OS=Xenopus laevis GN=ftcd PE=2 SV=1	tr|Q7SYV7|Q7SYV7_XENLA	52 kDa	0.0512	0	2	0
6-phosphofructokinase (Fragment) OS=Xenopus tropicalis GN=pfkm PE=3 SV=1	tr|F7BHE2|F7BHE2_XENTR	89 kDa	0.021	0	2	0
6-phosphofructokinase OS=Xenopus laevis GN=pfkm PE=2 SV=1	tr|Q6DD69|Q6DD69_XENLA	88 kDa	0.021	0	2	0
Proteasome subunit beta type (Fragment) OS=Xenopus tropicalis GN=psmb3 PE=3 SV=1	tr|F7DUU5|F7DUU5_XENTR	21 kDa	0	0.168	0	2
Proteasome subunit beta type OS=Xenopus laevis PE=2 SV=1	tr|Q5M999|Q5M999_XENLA	23 kDa	0	0.168	0	2
MGC81245 protein OS=Xenopus laevis GN=polr2c PE=2 SV=1	tr|Q6IRR3|Q6IRR3_XENLA	31 kDa	0	0.0618	0	2
Cofilin-1-A OS=Xenopus laevis GN=cfl1-a PE=1 SV=3	sp|P45695|COF1A_XENLA	19 kDa	0.238	0	2	0
MGC86218 protein OS=Xenopus laevis GN=pdhx PE=2 SV=1	tr|Q68FJ5|Q68FJ5_XENLA	50 kDa	0	0.0335	0	2
Xp42 protein OS=Xenopus laevis GN=mapk1 PE=2 SV=1	tr|Q6DFK6|Q6DFK6_XENLA	41 kDa	0	0.0665	0	2
Uncharacterized protein OS=Xenopus tropicalis GN=sec31b PE=4 SV=1	tr|F7BHH7|F7BHH7_XENTR	135 kDa	0	0.0131	0	2
Histone chaperone asf1a-A OS=Xenopus laevis GN=asf1aa PE=1 SV=1	sp|Q69DB9|AS1AA_XENLA	23 kDa	0	0.0697	0	2
Histone chaperone asf1b OS=Xenopus tropicalis GN=asf1b PE=2 SV=1	sp|Q6DIP1|ASF1B_XENTR	22 kDa	0	0.0697	0	2
Histone chaperone asf1a-B OS=Xenopus laevis GN=asf1ab PE=2 SV=1	sp|Q7T0M6|AS1AB_XENLA	22 kDa	0	0.0697	0	2
MGC80632 protein OS=Xenopus laevis GN=MGC80632 PE=2 SV=1	tr|Q6GP73|Q6GP73_XENLA	27 kDa	0	0.0708	0	2
Uncharacterized protein (Fragment) OS=Xenopus laevis PE=2 SV=1	tr|Q5U4L7|Q5U4L7_XENLA	89 kDa	0	0.0198	0	2
Uncharacterized protein (Fragment) OS=Xenopus tropicalis GN=son PE=4 SV=1	tr|F6QSE4|F6QSE4_XENTR	48 kDa	0	0.0344	0	2
Uncharacterized protein OS=Xenopus tropicalis GN=hip1r PE=4 SV=1	tr|F6UZ89|F6UZ89_XENTR	121 kDa	0	0.0216	0	2
MGC83924 protein OS=Xenopus laevis GN=MGC83924 PE=2 SV=1	tr|Q6IRM8|Q6IRM8_XENLA	114 kDa	0	0.0216	0	2
Mta2 protein OS=Xenopus laevis GN=Mta2 PE=2 SV=1	tr|Q4V7T0|Q4V7T0_XENLA	75 kDa	0	0.0658	0	2
Metastasis associated 1-like protein OS=Xenopus laevis GN=mta2 PE=2 SV=1	tr|Q9PUN0|Q9PUN0_XENLA	75 kDa	0	0.0658	0	2
Uncharacterized protein OS=Xenopus tropicalis GN=ap1g1 PE=4 SV=1	tr|F6PVQ6|F6PVQ6_XENTR	91 kDa	0	0.0245	0	2
Wu:fc30a11 protein OS=Xenopus laevis GN=ap1g1 PE=2 SV=1	tr|Q6GPE1|Q6GPE1_XENLA	90 kDa	0	0.0245	0	2
Wu:fc30a11 protein (Fragment) OS=Xenopus laevis GN=wu:fc30a11 PE=2 SV=1	tr|Q7ZXB3|Q7ZXB3_XENLA	92 kDa	0	0.0245	0	2
Uncharacterized protein OS=Xenopus tropicalis GN=polr2b PE=3 SV=1	tr|F6QHD9|F6QHD9_XENTR	135 kDa	0	0.0127	0	2
LOC100037116 protein OS=Xenopus laevis GN=nckap5l PE=2 SV=1	tr|A2RRT4|A2RRT4_XENLA	138 kDa	0	0.0126	0	2
MGC116559 protein OS=Xenopus laevis GN=MGC116559 PE=2 SV=1	tr|Q4KL86|Q4KL86_XENLA	59 kDa	0	0.0263	0	2
WD repeat-containing protein 1 OS=Xenopus tropicalis GN=wdr1 PE=2 SV=1	sp|Q6DIF4|WDR1_XENTR	66 kDa	0.0231	0	2	0
WD repeat-containing protein 1-B OS=Xenopus laevis GN=wdr1-b PE=2 SV=1	sp|Q6PAX7|WDR1B_XENLA	66 kDa	0.0231	0	2	0
WD repeat-containing protein 1-A OS=Xenopus laevis GN=wdr1-a PE=2 SV=2	sp|Q9W7F2|WDR1A_XENLA	66 kDa	0.0231	0	2	0
WD repeat-containing protein 1 OS=Xenopus tropicalis GN=wdr1 PE=4 SV=1	tr|F7BC40|F7BC40_XENTR	67 kDa	0.0231	0	2	0
WD repeat-containing protein 1 OS=Xenopus tropicalis GN=wdr1 PE=4 SV=1	tr|F7DPE3|F7DPE3_XENTR	67 kDa	0.0231	0	2	0
Grp58-prov protein OS=Xenopus laevis GN=pdia3 PE=2 SV=1	tr|Q7ZWU3|Q7ZWU3_XENLA	56 kDa	0.0319	0	2	0
LOC100145026 protein (Fragment) OS=Xenopus tropicalis GN=LOC100145026 PE=2 SV=1	tr|B0BME0|B0BME0_XENTR	15 kDa	0.157	0	2	0
MGC82841 protein OS=Xenopus laevis GN=rps17 PE=2 SV=1	tr|Q6GNF4|Q6GNF4_XENLA	16 kDa	0.157	0	2	0
Uncharacterized protein OS=Xenopus laevis PE=4 SV=1	tr|A3KNF0|A3KNF0_XENLA	9 kDa	0	0.26	0	2
LOC549727 protein OS=Xenopus tropicalis GN=nedd8 PE=4 SV=1	tr|Q28E73|Q28E73_XENTR	9 kDa	0	0.26	0	2
LOC446966 protein (Fragment) OS=Xenopus laevis GN=LOC446966 PE=2 SV=1	tr|Q66KQ2|Q66KQ2_XENLA	9 kDa	0	0.26	0	2
Uncharacterized protein (Fragment) OS=Xenopus tropicalis GN=gltscr1 PE=4 SV=1	tr|F7DHA2|F7DHA2_XENTR	176 kDa	0	0.0126	0	2
Uncharacterized protein OS=Xenopus tropicalis GN=cyfip1 PE=4 SV=1	tr|F7A5M9|F7A5M9_XENTR	145 kDa	0	0.0144	0	2
Histone deacetylase complex subunit SAP130-B OS=Xenopus laevis GN=sap130-b PE=2 SV=1	sp|Q5M7C3|SP13B_XENLA	110 kDa	0	0.0336	0	2
LOC398190 protein (Fragment) OS=Xenopus laevis GN=LOC398190 PE=2 SV=1	tr|A2RV65|A2RV65_XENLA	168 kDa	0	0.0111	0	2
Polyprotein, serine proteases and ovochymase regions OS=Xenopus laevis GN=LOC398190 PE=2 SV=1	tr|B5DE48|B5DE48_XENLA	167 kDa	0	0.0111	0	2
Polyprotein OS=Xenopus laevis GN=ovch1 PE=2 SV=2	tr|Q91674|Q91674_XENLA	168 kDa	0	0.0111	0	2
Importin subunit alpha OS=Xenopus laevis GN=imp alpha 4 PE=2 SV=1	tr|B7ZQX4|B7ZQX4_XENLA	58 kDa	0	0.0384	0	2
Importin subunit alpha OS=Xenopus tropicalis GN=kpna3 PE=3 SV=1	tr|F6WQN3|F6WQN3_XENTR	56 kDa	0	0.0384	0	2
Importin subunit alpha OS=Xenopus tropicalis GN=kpna3 PE=3 SV=1	tr|F6ZQM7|F6ZQM7_XENTR	58 kDa	0	0.0384	0	2
Importin subunit alpha OS=Xenopus laevis GN=kpna3 PE=2 SV=1	tr|Q6IRB7|Q6IRB7_XENLA	58 kDa	0	0.0384	0	2
Importin subunit alpha OS=Xenopus laevis GN=imp alpha 4 PE=2 SV=1	tr|Q70PC6|Q70PC6_XENLA	58 kDa	0	0.0384	0	2
60S ribosomal protein L36 OS=Xenopus laevis GN=rpl36 PE=3 SV=1	sp|Q66KU4|RL36_XENLA	12 kDa	0.152	0	2	0
60S ribosomal protein L36 OS=Xenopus tropicalis GN=rpl36 PE=3 SV=1	sp|Q6DER2|RL36_XENTR	12 kDa	0.152	0	2	0
Uncharacterized protein (Fragment) OS=Xenopus tropicalis GN=cul9 PE=3 SV=1	tr|F6PTP9|F6PTP9_XENTR	241 kDa	0	0.00932	0	2
Uncharacterized protein (Fragment) OS=Xenopus tropicalis GN=cul9 PE=3 SV=1	tr|F6R159|F6R159_XENTR	239 kDa	0	0.00932	0	2
Carkl protein OS=Xenopus laevis GN=shpk PE=2 SV=1	tr|Q0IH30|Q0IH30_XENLA	51 kDa	0	0.0579	0	2
Uncharacterized protein OS=Xenopus tropicalis GN=srrm2 PE=4 SV=1	tr|F7EUU2|F7EUU2_XENTR	225 kDa	0	0.0226	0	2
Uncharacterized protein (Fragment) OS=Xenopus tropicalis GN=nbas PE=4 SV=1	tr|F7AJ11|F7AJ11_XENTR	214 kDa	0	0.00952	0	2
Uncharacterized protein OS=Xenopus tropicalis GN=gemin5 PE=4 SV=1	tr|F7CD46|F7CD46_XENTR	166 kDa	0	0.0121	0	2
Uncharacterized protein OS=Xenopus tropicalis GN=tubgcp2 PE=4 SV=1	tr|F7E2B5|F7E2B5_XENTR	104 kDa	0	0.0222	0	2
Transcription factor Sox-3-A OS=Xenopus laevis GN=sox3-a PE=1 SV=1	sp|P55863|SOX3A_XENLA	34 kDa	0	0.0518	0	2
Eukaryotic translation initiation factor 2A OS=Xenopus laevis GN=eif2a PE=2 SV=2	sp|Q7ZY11|EIF2A_XENLA	65 kDa	0	0.0275	0	2
Eukaryotic translation initiation factor 3 subunit A OS=Xenopus laevis GN=eif3a PE=2 SV=1	tr|Q6PF66|Q6PF66_XENLA	103 kDa	0	0.189	0	2
FAS-associated factor 2-A OS=Xenopus laevis GN=faf2-a PE=2 SV=1	sp|Q6AZH6|FAF2A_XENLA	53 kDa	0	0.229	0	2
LOC398576 protein (Fragment) OS=Xenopus laevis GN=LOC398576 PE=2 SV=1	tr|Q801N0|Q801N0_XENLA	53 kDa	0	0.0369	0	2
Succinate dehydrogenase [ubiquinone] flavoprotein subunit, mitochondrial OS=Xenopus tropicalis GN=sdha PE=2 SV=1	sp|Q28ED0|SDHA_XENTR	73 kDa	0	0.0271	0	2
Succinate dehydrogenase [ubiquinone] flavoprotein subunit A, mitochondrial OS=Xenopus laevis GN=sdha-a PE=2 SV=1	sp|Q6PA58|SDHAA_XENLA	73 kDa	0	0.0271	0	2
Succinate dehydrogenase [ubiquinone] flavoprotein subunit B, mitochondrial OS=Xenopus laevis GN=sdha-b PE=2 SV=1	sp|Q801S2|SDHAB_XENLA	73 kDa	0	0.0271	0	2
Succinate dehydrogenase [ubiquinone] flavoprotein subunit, mitochondrial OS=Xenopus tropicalis GN=sdha PE=4 SV=1	tr|F6V2C7|F6V2C7_XENTR	70 kDa	0	0.0271	0	2
Succinate dehydrogenase [ubiquinone] flavoprotein subunit, mitochondrial (Fragment) OS=Xenopus tropicalis GN=sdha PE=4 SV=1	tr|L7N3B3|L7N3B3_XENTR	73 kDa	0	0.0271	0	2
Uncharacterized protein (Fragment) OS=Xenopus tropicalis PE=4 SV=1	tr|F6VTV8|F6VTV8_XENTR	54 kDa	0	0.0147	0	2
Uncharacterized protein OS=Xenopus tropicalis GN=aimp2 PE=4 SV=1	tr|F6XIX2|F6XIX2_XENTR	35 kDa	0	0.041	0	2
JTV1 protein OS=Xenopus tropicalis GN=aimp2 PE=2 SV=1	tr|Q6DK86|Q6DK86_XENTR	34 kDa	0	0.041	0	2
MGC80304 protein OS=Xenopus laevis GN=MGC80304 PE=2 SV=1	tr|Q6INU4|Q6INU4_XENLA	34 kDa	0	0.041	0	2
Jtv1-prov protein OS=Xenopus laevis GN=aimp2 PE=2 SV=1	tr|Q7ZYD7|Q7ZYD7_XENLA	35 kDa	0	0.041	0	2
Uncharacterized protein OS=Xenopus tropicalis GN=epb41l2 PE=4 SV=1	tr|K9J7Y0|K9J7Y0_XENTR	110 kDa	0	0.0172	0	2
Drebrin-like protein A OS=Xenopus laevis GN=dbnl-a PE=2 SV=1	sp|Q7ZXQ9|DBNLA_XENLA	51 kDa	0	0.0559	0	2
Mi-2 histone deacetylase complex protein 66 OS=Xenopus laevis GN=LOC398154 PE=2 SV=1	tr|B7ZQE1|B7ZQE1_XENLA	45 kDa	0	0.155	0	2
Mi-2 histone deacetylase complex protein 66 OS=Xenopus laevis GN=gatad2a PE=2 SV=1	tr|Q9PUM7|Q9PUM7_XENLA	45 kDa	0	0.155	0	2
B52-prov protein OS=Xenopus laevis PE=2 SV=1	tr|Q7ZXT2|Q7ZXT2_XENLA	76 kDa	0	0.0924	0	2
Stam2-prov protein OS=Xenopus laevis GN=stam2 PE=2 SV=1	tr|Q7ZYI7|Q7ZYI7_XENLA	57 kDa	0	0.0328	0	2
LOC100049722 protein OS=Xenopus laevis GN=nsf PE=2 SV=1	tr|A4VCE9|A4VCE9_XENLA	83 kDa	0	0.0215	0	2
Uncharacterized protein OS=Xenopus tropicalis GN=nsf PE=4 SV=1	tr|F6PIV9|F6PIV9_XENTR	83 kDa	0	0.0215	0	2
N-ethylmaleimide-sensitive factor OS=Xenopus tropicalis GN=nsf PE=2 SV=1	tr|Q0IJ19|Q0IJ19_XENTR	82 kDa	0	0.0215	0	2
N-ethylmaleimide sensitive factor OS=Xenopus laevis PE=2 SV=1	tr|Q0PF19|Q0PF19_XENLA	83 kDa	0	0.0215	0	2
Uncharacterized protein OS=Xenopus laevis PE=2 SV=1	tr|B7ZQ90|B7ZQ90_XENLA	33 kDa	0	0.0601	0	2
Transcription factor A OS=Xenopus laevis GN=tfam PE=2 SV=1	tr|Q91634|Q91634_XENLA	35 kDa	0	0.0601	0	2
LOC445830 protein (Fragment) OS=Xenopus laevis GN=LOC445830 PE=2 SV=1	tr|Q6DFC7|Q6DFC7_XENLA	94 kDa	0	0.107	0	2
Egg envelope glycoprotein (Fragment) OS=Xenopus laevis GN=ZPY2 PE=2 SV=1	tr|Q4VGN9|Q4VGN9_XENLA	107 kDa	0	0.054	0	2
MGC86501 protein OS=Xenopus laevis GN=zpy1 PE=2 SV=1	tr|Q66IN3|Q66IN3_XENLA	107 kDa	0	0.054	0	2
Uncharacterized protein OS=Xenopus tropicalis GN=ipo7 PE=4 SV=1	tr|F7E5K7|F7E5K7_XENTR	119 kDa	0	0.0135	0	2
MGC52556 protein OS=Xenopus laevis GN=ipo7 PE=2 SV=1	tr|O42480|O42480_XENLA	119 kDa	0	0.0135	0	2
MGC79934 protein OS=Xenopus laevis GN=MGC79934 PE=2 SV=1	tr|Q6NS00|Q6NS00_XENLA	119 kDa	0	0.0135	0	2
MGC52556 protein OS=Xenopus laevis PE=2 SV=1	tr|Q7ZWZ8|Q7ZWZ8_XENLA	119 kDa	0	0.0135	0	2
MGC85107 protein OS=Xenopus laevis GN=eif4e PE=2 SV=1	tr|Q5HZ86|Q5HZ86_XENLA	25 kDa	0	0.127	0	2
60S ribosomal protein L13 OS=Xenopus laevis GN=rpl13 PE=2 SV=1	tr|Q6DJN5|Q6DJN5_XENLA	24 kDa	0.355	0	2	0
Uncharacterized protein (Fragment) OS=Xenopus tropicalis GN=ndst3 PE=4 SV=1	tr|F6ZJC2|F6ZJC2_XENTR	101 kDa	0	0.0137	0	2
Serine/threonine-protein kinase PLK1 OS=Xenopus tropicalis GN=plk1 PE=2 SV=1	sp|P62205|PLK1_XENTR	68 kDa	0	0.0201	0	2
Serine/threonine-protein kinase PLK1 OS=Xenopus laevis GN=plk1 PE=1 SV=1	sp|P70032|PLK1_XENLA	68 kDa	0	0.0201	0	2
Serine/threonine-protein kinase PLK1 (Fragment) OS=Xenopus tropicalis GN=plk1 PE=4 SV=1	tr|G1K3E4|G1K3E4_XENTR	68 kDa	0	0.0201	0	2
